# Supplementary material for: Pleiotropic fitness effects of a Drosophila odorant-binding protein
Source: G3 (Bethesda). 2022 Dec 1;13(2):jkac307. doi: 10.1093/g3journal/jkac307 (PMC9911060; doi:10.1093/g3journal/jkac307)
Supplement: jkac307_Supplementary_Data [file jkac307_supplementary_data.zip]

Archive with 5 entries (5 files):
- Supplementary_Table_1_G3-2022-403887.xlsx
- Supplementary_Table_2_G3-2022-403887.xlsx
- Supplementary_Table_3_G3-2022-403887.xlsx
- Supplementary_Table_4_G3-2022-403887.xlsx
- Supplementary_Table_Legends_G3-2022-403887.docx
