# Supplementary material for: Pleiotropic fitness effects of a Drosophila odorant-binding protein
Source: G3 (Bethesda). 2022 Dec 1;13(2):jkac307. doi: 10.1093/g3journal/jkac307 (PMC9911060; doi:10.1093/g3journal/jkac307)
Supplement: jkac307_Supplementary_Data [file jkac307_supplementary_data.zip › Supplementary_Table_1_G3-2022-403887.xlsx]

## Sheet: Sheet1
Primers for generation of the Obp56h null allele
gRNA 1 sense	CTTCgattctgattcagactgatc
gRNA 1 antisense	AAACgatcagtctgaatcagaatc
gRNA 2 sense	CTTCgaattccaatccaactacat
gRNA 2 antisense	AAACatgtagttggattggaattc
AarI HA primer F	NNNNCACCTGCNNNNTCGCGTCTATTGATTTGAATTTCC
AarI HA primer R	NNNNCACCTGCNNNNCTACCAGTCTGAATCAGAATCAGA
SapI HA primer F	NNNNGCTCTTCNTATCATAGGTGCGTCACATTGAG
SapI HA primer R	NNNNGCTCTTCNGACCTTGTTTCTTGTAGTCCAAC
