# Supplementary material for: Pleiotropic fitness effects of a Drosophila odorant-binding protein
Source: G3 (Bethesda). 2022 Dec 1;13(2):jkac307. doi: 10.1093/g3journal/jkac307 (PMC9911060; doi:10.1093/g3journal/jkac307)
Supplement: jkac307_Supplementary_Data [file jkac307_supplementary_data.zip › Supplementary_Table_2_G3-2022-403887.xlsx]

## Sheet: Supp_table_2
		Least Squares Mean		Difference From CSB (CSB-Obp56h null)		Effect (CSB-Obp56h null)/2		t-test P-Value
Trait	Genotype	♂	♀	♂	♀	♂	♀	♂	♀
Sucrose Consumption (mm)	CSB	21.4615	23.0405
	Obp56h-	23.72	18.6	-2.26068	4.44054	-1.13034	2.22027	0.2712	0.0395
Starvation Survival (h)	CSB	22.707	31.6102
	Obp56h-	24.87	55.67	-2.15831	-24.0586	-1.07916	-12.0293	0.4516	<0.0001
Chill Coma Recovery (s)	CSB	543.37	414.038
	Obp56h-	550.706	385.553	-7.33602	28.485	-3.66801	14.2425	0.5593	0.0304
Heat Shock Survival (% Dead)	CSB	99	100
	Obp56h-	26	94	73	6	36.5	3	<0.0001	0.1411
Total Activity (Counts/Day)	CSB	1182.91	1460
	Obp56h-	1445.06	1295.12	-262.152	164.876	-131.076	82.4381	<0.0001	0.0188
Day Sleep Proportion	CSB	0.328437	0.113832
	Obp56h-	0.421217	0.242826	-0.0927794	-0.128994	-0.0463897	-0.0644969	<0.0001	<0.0001
Night Sleep Proportion	CSB	0.824	0.724986
	Obp56h-	0.817	0.859425	0.007	-0.134439	0.0035	-0.0672193	0.6357	<0.0001
Trait	Genotype	Least Squares Mean		Difference From CSB (CSB-Obp56h null)		Effect (CSB-Obp56h null)/2		t-test P-Value
Viability (Percent Viable)	CSB	91
	Obp56h-	86.4		4.6		2.3		0.046
Sex Ratio (♂/♀)	CSB	0.985
	Obp56h-	1.092		-0.11		-0.055		0.42
