# Supplementary material for: Pleiotropic fitness effects of a Drosophila odorant-binding protein
Source: G3 (Bethesda). 2022 Dec 1;13(2):jkac307. doi: 10.1093/g3journal/jkac307 (PMC9911060; doi:10.1093/g3journal/jkac307)
Supplement: jkac307_Supplementary_Data [file jkac307_supplementary_data.zip › Supplementary_Table_3_G3-2022-403887.xlsx]

## Sheet: (A) Reads per gene
Flybase ID	Symbol	Length	Obp56h_KO_F_1	Obp56h_KO_F_2	Obp56h_KO_M_1	Obp56h_KO_M_2	CSB_F_1	CSB_F_2	CSB_M_1	CSB_M_2
FBgn0031081	Nep3	4851	2666	1832	2381	2582	826	2222	1384	2005
FBgn0052826	tRNA:Pro-CGG-1-1	72	14	6	2	4	7	15	24	3
FBgn0031085	CG9570	1226	33	28	32	25	37	73	57	61
FBgn0062565	Or19b	1164	0	0	0	0	3	8	0	2
FBgn0031088	CG15322	3140	158	133	161	125	98	118	129	64
FBgn0041626	Or19a	1164	1	0	0	0	5	8	3	9
FBgn0040784	karr	466	3	0	1	0	6	9	2	0
FBgn0031086	fd19B	981	6	2	0	0	14	4	14	6
FBgn0031082	CG17003	1129	11	2	1	7	32	46	18	20
FBgn0031080	CG12655	611	65	28	55	44	70	162	83	187
FBgn0052821	CR32821	354	3	3	4	1	0	4	0	0
FBgn0053217	CG33217	2227	210	150	217	293	115	309	140	234
FBgn0052350	Vps11	2844	408	321	499	550	201	508	416	465
FBgn0024733	RpL10	1235	9226	5537	4830	5663	4300	9557	5835	5729
FBgn0040372	G9a	7235	2709	1920	2236	2581	1002	2521	1742	2165
FBgn0000316	cin	2110	697	529	535	528	277	739	393	592
FBgn0024989	CG3777	4316	201	146	128	147	100	120	96	108
FBgn0040371	CG12470	1055	136	52	72	72	38	50	38	75
FBgn0029521	Or1a	1188	24	14	10	41	18	23	46	14
FBgn0004034	y	2038	30	17	7	3	32	12	7	18
FBgn0000022	ac	917	0	0	2	0	4	2	4	0
FBgn0004170	sc	1438	0	4	6	0	16	3	1	1
FBgn0002561	l(1)sc	1097	0	1	0	1	10	4	1	7
FBgn0000137	ase	2430	5	1	4	9	32	6	14	8
FBgn0029522	CG13373	1051	0	0	0	0	0	0	0	0
FBgn0052817	CG32817	885	13	7	12	17	6	40	19	15
FBgn0029524	CG3176	787	29	35	35	38	10	48	13	36
FBgn0023536	CG3156	2345	196	191	164	207	94	292	197	233
FBgn0023534	CG17778	1344	577	506	541	433	223	546	465	392
FBgn0023535	arg	1243	79	24	8	14	34	73	9	5
FBgn0023537	CG17896	2231	2274	1315	1944	2191	920	2047	1281	2133
FBgn0029525	CG18273	4342	376	238	330	313	195	428	245	352
FBgn0029523	CR18275	2309	48	51	38	37	24	63	84	61
FBgn0010019	Cyp4g1	2279	297	270	164	183	72	184	138	154
FBgn0011822	Pgcl	1310	1	1	0	2	11	0	0	2
FBgn0052816	CG32816	2406	328	278	260	234	173	294	283	217
FBgn0040370	CG13375	4896	1823	1513	1755	1828	704	1885	1306	1648
FBgn0040373	CG3038	1838	54	32	39	43	30	37	60	49
FBgn0000108	Appl	6383	42028	35388	43366	42738	15121	41288	36171	31388
FBgn0025640	CG13369	1175	802	465	481	474	341	751	415	468
FBgn0025635	Hinfp	2256	215	169	205	244	109	261	151	228
FBgn0001341	Mybbp1A	3680	318	115	193	209	109	244	179	268
FBgn0003575	su(sable)	5047	1616	1177	1263	1474	675	1738	938	1460
FBgn0025634	CG13367	1550	464	309	357	429	171	492	326	332
FBgn0025638	Roc1a	1229	1609	1161	1069	1216	586	1280	915	1024
FBgn0040383	CG5254	1683	363	233	192	346	217	340	191	333
FBgn0040382	CG5273	2193	13145	11104	11355	10291	4786	12632	9244	10610
FBgn0027343	fz3	3727	214	148	138	140	108	195	179	181
FBgn0025621	CG16989	3915	829	489	571	566	314	859	537	767
FBgn0029535	CG14635	475	14	7	12	11	10	28	20	22
FBgn0026874	CG13358	1427	2	1	0	9	12	5	18	5
FBgn0025616	CG13359	1802	0	0	0	1	8	4	0	0
FBgn0015799	Rbf	3619	1061	865	1048	948	410	947	707	905
FBgn0025620	CG13360	1603	1983	1128	573	669	711	1648	523	611
FBgn0015288	RpL22	1100	7952	5751	4811	4979	3169	10452	6339	5932
FBgn0029532	CG13361	1565	15	13	16	19	20	12	23	20
FBgn0029531	CG13362	1686	25	7	14	26	8	10	16	13
FBgn0025639	Hmt4-20	6211	6239	4426	4733	5229	2205	5859	3841	4332
FBgn0002579	RpL36	686	56211	48830	35195	29578	26453	59753	45788	32017
FBgn0026879	CG13364	387	1582	928	877	929	609	1259	783	833
FBgn0029529	CG13365	499	267	167	276	215	107	223	209	148
FBgn0025633	spdi	5538	2109	1249	1535	1665	751	1879	1065	1573
FBgn0040892	CG14634	516	34	27	31	44	35	55	37	44
FBgn0040341	CG11664	881	82	51	39	72	22	79	35	73
FBgn0029539	CG11663	647	8	11	3	10	7	8	20	10
FBgn0040339	MED22	602	241	222	204	270	127	216	227	182
FBgn0052815	CG32815	3540	1466	1248	1242	1394	532	1382	1068	1172
FBgn0040340	TRAM	2503	2259	1517	943	1077	834	1928	912	871
FBgn0040347	mus81	2155	54	23	90	54	25	46	25	67
FBgn0042146	CG18823	667	0	1	2	2	25	6	10	3
FBgn0029552	CG14631	590	0	2	13	0	5	1	0	4
FBgn0040337	CG3021	1412	199	124	140	172	78	189	156	171
FBgn0040398	CG14629	1107	5927	3335	3761	3634	1901	4871	3161	4077
FBgn0040365	CG14628	489	4	0	1	1	4	0	0	1
FBgn0040397	CG3655	6593	5876	3256	4774	3251	12248	6975	11826	8669
FBgn0026143	Cdc45	2214	203	136	193	196	106	285	184	179
FBgn0040351	CG11638	2462	1407	847	1138	1348	449	1223	739	1204
FBgn0040338	TfIIA-S-2	462	1	0	0	0	3	0	8	8
FBgn0040350	CG3690	2540	20	6	15	13	37	20	20	15
FBgn0040349	CG3699	839	275	132	640	726	114	293	350	577
FBgn0040348	CG3703	2496	763	474	703	788	278	718	332	746
FBgn0040346	CG3704	1515	260	168	202	181	123	276	163	249
FBgn0040342	CG3706	1545	5	10	8	9	12	0	4	16
FBgn0040345	CG3708	1301	11	8	2	11	11	3	19	20
FBgn0040343	CG3713	987	103	94	73	99	92	134	62	40
FBgn0052814	CG32814	1664	62	58	81	112	72	74	97	77
FBgn0040364	CG11378	2755	543	342	359	466	163	376	347	447
FBgn0040362	CG11379	1387	0	1	3	0	18	4	5	7
FBgn0040361	CG14627	1746	12	9	3	0	22	6	0	14
FBgn0040360	CG14626	1413	36	16	4	9	43	43	8	8
FBgn0040359	CG11380	2801	30	22	7	16	53	54	38	21
FBgn0040358	CG14625	2579	18	14	5	12	33	30	58	13
FBgn0029568	CG11381	1603	7	1	0	4	25	4	15	2
FBgn0040357	CG14624	819	4	6	4	3	10	8	0	0
FBgn0040367	CG11382	1884	4	2	3	2	22	7	10	6
FBgn0025642	CG32812	1625	14	6	10	24	21	12	9	7
FBgn0004650	fs(1)N	6581	9	15	10	16	42	10	20	17
FBgn0024362	Naa30A	2347	1293	820	916	1054	534	1095	667	890
FBgn0024361	Tsp2A	1037	39	21	19	33	14	31	21	31
FBgn0024364	CG11417	2460	375	279	313	376	206	464	236	289
FBgn0029573	CG14770	690	6	11	13	8	12	5	0	29
FBgn0024987	ssx	3676	5501	4299	6717	6315	2186	5633	5031	5313
FBgn0023169	AMPKalpha	2853	2629	1464	1959	2231	1033	2661	1399	2406
FBgn0052813	CG32813	5252	1075	722	927	938	387	967	551	813
FBgn0024985	Rilpl	3799	5811	5210	5462	5434	2154	5922	4636	4429
FBgn0027794	Lrpprc2	3382	513	371	590	552	190	538	326	496
FBgn0027795	CG14785	1713	78	75	74	67	21	54	55	86
FBgn0024986	CG3719	831	973	772	678	822	355	1033	642	666
FBgn0000826	png	1114	2	1	11	8	4	5	12	21
FBgn0024365	CG12773	3887	1000	630	950	867	370	915	612	939
FBgn0024360	MTPAP	2444	145	84	122	151	75	130	110	182
FBgn0024366	CG11409	4720	54	23	75	75	83	68	120	69
FBgn0025641	DAAM	6227	4694	3060	3598	3630	1621	4626	2974	4044
FBgn0052811	CG32811	404	31	23	19	21	16	24	30	20
FBgn0028550	Atf3	7025	6401	5613	4823	4861	2582	6110	4411	3841
FBgn0026876	CG11403	2890	45	34	49	44	32	43	47	86
FBgn0040366	CG11398	3018	130	93	121	135	89	170	93	125
FBgn0040363	CG11384	2159	6	1	2	2	21	5	5	5
FBgn0040368	eIF4E7	1638	2	3	0	4	15	3	16	2
FBgn0026872	CG14777	1705	477	298	336	317	277	469	265	342
FBgn0029580	CG14778	753	126	104	101	165	63	117	151	81
FBgn0025383	CG14780	1082	6	0	3	8	5	6	0	1
FBgn0025381	rush	2721	1591	1084	1039	1015	587	1340	821	1038
FBgn0025394	inc	4686	2202	1406	1857	1984	844	2011	1703	1756
FBgn0000482	dor	3161	622	380	548	522	205	606	364	540
FBgn0001189	hfw	3038	770	512	526	529	340	705	409	520
FBgn0029587	CG14797	3151	113	86	120	109	53	119	67	103
FBgn0024897	b6	2139	163	111	143	132	71	145	94	143
FBgn0025391	Scgdelta	3905	591	536	496	493	242	573	320	463
FBgn0025378	CG3795	1247	3	3	0	1	5	4	9	3
FBgn0023130	a6	2218	557	426	560	541	172	575	501	506
FBgn0023530	CG3740	829	218	177	168	146	55	133	61	124
FBgn0025390	Mur2B	7661	3307	2544	2791	2537	1440	3291	2432	2064
FBgn0025393	CG14795	457	0	0	0	0	0	0	0	0
FBgn0003517	sta	1338	20306	10781	8379	8873	8773	21147	7271	10797
FBgn0044508	snoRNA:M	99	0	0	0	0	0	0	0	0
FBgn0025382	Rab27	1564	118	104	75	77	66	134	67	109
FBgn0052808	CG32808	1063	81	56	79	64	43	85	34	53
FBgn0027791	O-fut2	1634	154	100	103	119	63	129	114	125
FBgn0027793	CG14787	870	1	2	0	9	1	6	11	13
FBgn0052806	CG32806	803	48	21	21	20	15	32	14	33
FBgn0026873	MED18	865	125	65	108	142	91	120	134	117
FBgn0023513	CG14803	3419	83	48	96	102	27	81	82	129
FBgn0014411	Vps26	2543	2006	1476	1660	1672	705	1882	1257	1487
FBgn0023514	CG14805	1704	574	443	366	447	238	625	367	313
FBgn0029594	Coa8	1019	638	439	416	451	267	406	259	318
FBgn0023519	mRpL16	1076	169	122	202	157	65	168	151	180
FBgn0023509	mip130	3459	697	435	502	481	289	628	494	560
FBgn0023510	Rbcn-3B	6716	4450	3303	4319	4492	1558	4338	2901	4032
FBgn0023508	Ocrl	3688	1757	1227	1526	1561	613	1631	1219	1508
FBgn0023522	CG11596	1892	538	374	424	460	263	588	287	385
FBgn0023521	CG3587	1105	130	83	63	76	72	169	59	59
FBgn0025627	CG4194	1097	17	13	13	40	12	25	44	38
FBgn0025630	Rtca	2070	145	73	114	119	63	128	75	128
FBgn0025629	CG4045	923	161	111	131	151	80	211	99	179
FBgn0025628	CG4199	3313	1351	863	1068	1079	511	1359	701	1264
FBgn0029596	CG14054	920	4	2	1	0	1	0	0	4
FBgn0025626	CG4281	2664	633	413	453	549	209	579	411	533
FBgn0025625	Sik2	5230	1644	1055	1506	1403	504	1514	1008	1441
FBgn0025631	moody	3939	2704	2039	2472	2283	1005	2756	2194	2381
FBgn0026878	CG4325	897	184	106	161	176	104	138	114	123
FBgn0000667	Actn	5272	6394	4407	4083	4390	2286	6893	2646	4192
FBgn0003964	usp	3038	1835	1479	1380	1378	609	1571	1076	1156
FBgn0023545	PIG-K	1203	577	363	420	383	229	528	341	428
FBgn0023520	CG3857	2341	157	55	125	165	41	98	110	125
FBgn0023512	eIF2Bepsilon	2447	389	290	404	398	132	414	308	384
FBgn0023511	Edem1	4752	1484	967	1027	920	482	1440	728	1157
FBgn0052801	CG32801	937	0	0	0	0	0	0	0	0
FBgn0023518	trr	8314	1934	1392	1651	1529	748	1944	1401	1676
FBgn0026088	CG14818	620	678	513	580	716	264	659	746	540
FBgn0026089	CG14817	920	291	287	294	332	119	230	262	244
FBgn0023517	Pgam5	1100	226	179	184	147	92	235	92	166
FBgn0023516	Pex5	2230	547	354	392	358	182	490	257	477
FBgn0023515	Gcna	3577	97	81	182	165	45	103	117	173
FBgn0028969	deltaCOP	2170	1681	1318	1196	1381	551	1332	1029	1191
FBgn0026090	Lamtor5	802	503	291	426	437	180	491	462	369
FBgn0029590	CG14811	849	5	2	6	3	12	4	19	8
FBgn0025624	CG4025	1240	201	135	164	145	84	233	119	200
FBgn0040395	Unc-76	4096	5457	3941	5343	5641	2114	5585	3850	4939
FBgn0000382	csw	8732	19707	17227	17972	17725	7086	19410	13387	14735
FBgn0023507	D2hgdh	2209	2937	1938	3212	3320	1466	3461	1871	3751
FBgn0004654	Pgd	1895	2029	1113	1220	1214	511	1552	827	1450
FBgn0023540	CG3630	2031	1830	1370	994	1112	637	1856	852	863
FBgn0025839	ND-B14.5A	807	1236	712	1015	1211	488	1092	857	1015
FBgn0011576	Cyp4d2	2467	0	0	0	1	0	0	0	0
FBgn0015036	Cyp4ae1	1822	15	2	6	16	2	15	17	10
FBgn0003116	pn	1638	253	184	264	330	95	257	227	255
FBgn0040899	CG17776	534	248	153	137	184	78	159	189	90
FBgn0040900	CG17777	680	58	34	39	34	33	46	15	44
FBgn0024984	CG3457	1100	2	4	3	5	13	6	4	2
FBgn0023549	Mct1	3197	728	503	504	497	312	639	289	436
FBgn0029606	CG14052	893	4	7	7	9	17	14	3	1
FBgn0003048	pcx	12119	3288	2272	2733	2856	1238	3272	2051	2907
FBgn0000810	fs(1)K10	3052	860	652	790	714	410	939	564	653
FBgn0023523	Or2a	1267	9	2	14	7	15	6	6	8
FBgn0023527	CG3071	1921	236	157	163	202	103	273	154	213
FBgn0040391	CG2854	1643	37	22	13	17	25	38	19	20
FBgn0053218	lncRNA:CR33218	611	25	16	17	15	17	28	25	23
FBgn0003079	Raf	4247	1046	747	959	1034	350	1088	688	942
FBgn0003159	CG2841	5650	2628	2149	2066	2005	913	2619	1906	1925
FBgn0040389	mRpL14	653	245	163	316	296	101	186	254	235
FBgn0044047	Ilp6	2413	1300	1012	1131	1156	725	1499	908	942
FBgn0040392	CG14050	1385	14	14	12	30	23	22	33	23
FBgn0023526	CG2865	5574	2324	2016	2100	2253	1044	2315	1479	1780
FBgn0023529	Grp170	3581	5847	4078	3734	4414	1792	5142	2671	3329
FBgn0023528	CG2924	3064	2445	1733	2085	2328	813	2087	1612	1923
FBgn0027296	temp	2163	1056	816	804	829	443	1165	824	811
FBgn0023524	CG3078	3982	1988	1618	1850	1786	873	1536	1496	1586
FBgn0023525	CG3191	1247	269	195	123	169	87	212	89	185
FBgn0000377	crn	2332	545	332	333	425	178	594	328	448
FBgn0001330	kz	3927	269	137	249	210	126	280	184	251
FBgn0004397	Vinc	3933	3407	2462	2532	2673	1182	3427	1707	2838
FBgn0023550	FarO	1681	117	92	73	46	50	117	101	79
FBgn0029603	CG14053	1853	80	35	81	41	29	68	40	86
FBgn0023542	Nmd3	1791	499	352	334	323	205	511	227	338
FBgn0023541	Cyp4d14	1694	4	0	0	2	2	1	1	0
FBgn0005670	Cyp4d1	2285	44	16	40	47	31	33	11	31
FBgn0004655	wapl	7054	3137	1970	2395	2500	1034	2834	1806	2439
FBgn0013432	bcn92	748	755	587	648	618	334	673	811	426
FBgn0004861	ph-p	6887	2049	1604	1461	1567	804	1918	1266	1571
FBgn0004860	ph-d	6126	1518	1154	1340	1172	502	1554	992	1399
FBgn0040394	CG16903	1936	607	352	366	475	226	583	258	482
FBgn0040376	AANATL7	1212	65	31	38	58	27	71	52	65
FBgn0040066	wds	1973	441	364	336	335	264	469	264	354
FBgn0001404	egh	4662	10375	8547	8330	7576	4292	9586	6519	7119
FBgn0040336	Seipin	2045	140	109	61	117	62	159	123	144
FBgn0040333	brv3	2427	7	1	20	30	16	9	47	35
FBgn0040334	Tsp3A	1798	359	250	310	189	144	324	153	256
FBgn0029629	eIF3g1	1027	3124	2032	1651	1877	1064	2650	1631	1858
FBgn0011566	Smyd3	1762	176	129	190	156	75	246	115	229
FBgn0011606	Klp3A	4527	73	44	66	122	50	92	79	117
FBgn0040375	CG13760	1524	570	506	513	609	248	538	293	466
FBgn0040377	Vha36-3	1294	216	167	284	243	119	264	278	297
FBgn0040388	boi	5066	209	157	201	201	98	223	144	183
FBgn0003714	tko	1596	486	381	383	428	179	539	240	360
FBgn0001150	gt	1780	133	96	110	107	76	181	91	116
FBgn0052797	CG32797	931	9	8	19	14	42	27	13	15
FBgn0040385	CG12496	1537	2	8	7	0	24	6	18	7
FBgn0003371	sgg	12445	20936	21026	23368	22004	7835	21034	18025	16125
FBgn0003068	per	4527	2393	1696	1930	1881	808	2436	1632	2209
FBgn0024993	CG2662	1765	97	52	61	80	51	73	86	65
FBgn0024996	eIF2Bbeta	1357	578	399	400	530	247	677	641	462
FBgn0024997	CG2681	2283	456	292	385	394	176	373	342	391
FBgn0024991	CG2694	3152	132	75	79	84	46	103	123	116
FBgn0000928	fs(1)Yb	3502	3	2	14	18	13	4	14	13
FBgn0000927	fs(1)Ya	2235	1	5	11	4	12	3	13	11
FBgn0000520	dwg	2002	271	141	313	227	110	280	176	292
FBgn0024975	CG2712	1804	84	92	82	69	56	115	80	117
FBgn0040356	CG12498	966	3	6	5	0	12	2	5	2
FBgn0003996	w	2352	18	10	6	9	13	27	14	18
FBgn0040384	CG32795	2365	1393	1296	1003	1028	637	1428	619	902
FBgn0024980	Syx4	1709	391	361	294	305	183	434	210	283
FBgn0000376	crm	3886	884	876	827	807	338	899	663	750
FBgn0024973	CG2701	2425	583	437	458	547	222	603	293	558
FBgn0024998	CG2685	1952	452	336	398	345	202	493	263	283
FBgn0024995	CG2680	1181	130	105	166	221	63	144	139	201
FBgn0024994	Ugalt	2217	232	155	168	174	85	192	171	149
FBgn0024992	Spg7	3360	601	352	430	473	221	466	307	453
FBgn0000092	dyw	1013	17	7	18	35	11	23	16	30
FBgn0025838	CG2652	946	5	0	0	1	3	13	8	10
FBgn0011276	HLH3B	1428	17	2	21	20	14	27	36	13
FBgn0004647	N	10150	3168	2263	2405	2507	1168	3323	1737	2653
FBgn0040396	CG3939	931	306	173	174	162	106	297	134	156
FBgn0000479	dnc	16683	16716	15087	15916	16056	6582	16291	11261	11493
FBgn0002933	ng1	523	3	4	1	1	5	7	0	0
FBgn0003374	Sgs4	952	93	70	52	64	31	78	59	68
FBgn0029660	CG10801	1758	27	10	1	11	12	33	27	13
FBgn0029662	CG12206	2732	91	62	37	61	75	119	50	53
FBgn0029661	CG16781	1518	37	14	21	19	31	43	26	14
FBgn0029659	CG16782	1155	8	23	23	17	11	33	14	15
FBgn0029658	CG14269	865	12	6	0	8	10	4	10	1
FBgn0052493	tRNA:Gln-TTG-2-1	72	1	0	0	1	3	3	1	0
FBgn0029657	CG12535	6541	70	40	44	47	88	122	35	37
FBgn0029656	0	1659	144	105	109	117	54	184	79	89
FBgn0003086	Pig1	690	37	41	20	30	30	38	37	22
FBgn0010296	ng4	267	10	6	12	4	22	20	8	9
FBgn0010295	ng3	594	8	7	4	10	9	9	1	3
FBgn0010294	ng2	546	8	6	1	6	4	3	4	4
FBgn0040393	CG14265	557	21	12	19	16	17	14	3	21
FBgn0000644	Fcp3C	963	18	18	7	33	19	20	32	20
FBgn0028746	CG18508	816	792	725	486	504	308	657	432	388
FBgn0040355	CG3526	1200	21	14	41	24	29	27	13	20
FBgn0052793	CG32793	2687	33	22	11	16	39	40	55	29
FBgn0029642	CG3592	840	12	2	5	6	12	11	27	4
FBgn0025645	CG3598	1047	16	13	2	12	10	10	12	15
FBgn0029643	CG14420	1570	21	4	7	16	18	16	6	33
FBgn0029644	CG14421	850	11	15	8	20	28	23	19	15
FBgn0029645	CG14422	1048	14	3	5	6	12	17	12	16
FBgn0029646	CG14423	1187	17	7	23	15	13	19	29	18
FBgn0029647	CG17959	487	10	11	13	12	6	20	12	8
FBgn0029648	CG3603	1018	155	93	142	147	57	148	79	142
FBgn0028369	kirre	7853	2475	2094	2008	2176	999	2160	1482	1695
FBgn0029649	CG4116	948	1	0	2	0	19	1	6	1
FBgn0003285	rst	6251	950	702	701	700	392	891	662	714
FBgn0025644	CG14424	1046	13	9	6	6	15	15	24	13
FBgn0029639	CG14419	729	6661	5850	1800	1787	1529	3466	628	819
FBgn0040354	CG14418	1352	39	15	18	24	32	41	38	12
FBgn0040353	CG14417	1106	10	13	8	7	11	18	6	12
FBgn0040352	CG14416	915	16	12	20	12	21	17	15	9
FBgn0029664	CG10802	1472	358	207	246	299	131	278	174	225
FBgn0029666	CG10803	4906	1537	1295	1484	1603	649	1743	1246	1349
FBgn0029669	CG13021	632	15	1	7	4	2	8	13	7
FBgn0052792	ppk8	2071	14	11	37	37	28	33	45	31
FBgn0044046	Ilp7	1044	16	17	31	23	13	17	12	15
FBgn0023215	Mnt	4556	9716	8664	8378	7823	3507	8860	5540	5725
FBgn0015286	Rala	2751	2448	2102	2329	2301	950	2504	1467	1855
FBgn0023216	Parg	2599	506	364	408	406	203	495	305	380
FBgn0029672	CG2875	1978	191	139	126	149	71	229	132	146
FBgn0052791	DIP-alpha	8983	650	478	564	629	394	632	447	508
FBgn0029667	Gas8	2289	40	45	23	24	54	57	29	33
FBgn0029665	CG14270	774	307	220	195	201	76	232	181	183
FBgn0029663	CG10804	4822	2116	1628	2038	2213	803	1859	1482	1877
FBgn0052785	tRNA:Gln-CTG-2-1	72	0	0	1	0	1	0	2	0
FBgn0025118	tRNA:Pro-CGG-3-1	72	0	5	5	4	2	3	12	6
FBgn0028491	CG2930	4990	441	311	378	395	168	431	351	391
FBgn0028665	0	1792	4061	2875	3363	3235	1428	3921	2641	3271
FBgn0029681	CG15239	1997	13	7	20	15	28	15	15	4
FBgn0029686	Glos	3954	142	79	161	160	40	158	127	122
FBgn0052786	Gem4b	3307	12	3	10	11	10	4	8	13
FBgn0052783	Gem4c	3306	8	7	7	10	8	17	11	12
FBgn0029687	Vap33	3897	13013	10999	11584	13127	5368	12515	9057	9000
FBgn0029690	CG6414	2081	0	0	0	0	0	0	1	0
FBgn0029689	CG6428	2699	210	226	275	221	106	295	158	254
FBgn0029688	lva	9245	6203	3721	4664	5113	2093	6374	3680	5031
FBgn0029685	CG2938	3915	788	640	706	784	328	853	534	704
FBgn0019661	lncRNA:roX1	5468	347	257	69739	69328	183	319	47819	61788
FBgn0029694	CG15375	1232	1	1	0	0	5	4	13	8
FBgn0000221	brn	1450	86	50	67	62	43	56	37	66
FBgn0026084	cib	1771	3896	3474	3385	3661	1554	3593	2658	2832
FBgn0026085	dgt4	1101	15	1	10	5	10	14	23	14
FBgn0026083	tyf	11456	8284	5969	7001	7293	2896	7788	5073	6621
FBgn0066114	GlcAT-I	1560	277	213	179	141	129	279	171	199
FBgn0029697	CG15570	4278	10	7	2	1	32	13	8	14
FBgn0029701	CG12691	573	0	0	0	0	8	1	4	0
FBgn0029702	CG15572	2383	3	5	5	0	23	5	8	5
FBgn0029706	CG3626	3785	929	682	875	863	296	975	705	896
FBgn0029707	0	1489	8	9	10	6	16	4	8	12
FBgn0029705	CG12693	1643	64	63	69	61	54	88	56	92
FBgn0040907	mRpL33	349	615	476	454	592	217	472	511	371
FBgn0002707	mei-9	3606	160	98	111	128	61	188	82	151
FBgn0040906	CG15579	521	2	7	6	5	4	10	3	1
FBgn0029703	CG12692	1946	3	1	4	3	7	10	8	1
FBgn0040905	CG15578	415	3	1	2	5	2	8	2	2
FBgn0040904	CG15577	508	4	1	1	0	7	0	2	1
FBgn0029700	CG15576	921	1	1	1	1	10	10	7	3
FBgn0052774	Muc4B	1987	23	8	8	3	102	50	40	25
FBgn0041252	Femcoat	833	1	1	3	2	6	3	0	1
FBgn0029696	CG15571	522	0	0	0	0	3	2	2	1
FBgn0000635	Fas2	7306	5065	4006	4516	4425	1921	5007	3477	3685
FBgn0026080	Tip60	2413	400	234	310	372	166	325	190	330
FBgn0026079	Nsun2	2444	376	234	265	192	159	342	118	246
FBgn0004832	Xpac	1178	152	110	201	196	73	154	139	160
FBgn0029693	Cmtr1	3339	668	444	598	599	259	645	452	672
FBgn0000179	bi	6095	2832	2324	2466	2320	1239	2872	1773	1948
FBgn0029708	CG3556	4050	4183	3346	4827	4733	1635	4077	3606	3642
FBgn0029709	CHOp24	1172	1100	695	715	929	444	1040	602	726
FBgn0029710	CG3568	1693	185	128	112	141	53	182	121	162
FBgn0029712	CG15912	888	26	32	28	68	28	23	26	27
FBgn0029714	CG3527	970	130	95	184	168	80	158	165	130
FBgn0029716	CG3546	2246	9	3	6	0	38	13	27	9
FBgn0022768	Pp2C1	5675	4141	3318	3424	3274	1482	3924	2690	3007
FBgn0029715	CG11444	1282	1094	706	639	734	422	959	626	659
FBgn0029713	CG11436	1996	162	78	154	200	71	140	142	160
FBgn0029711	Usf	3617	1126	952	1091	1201	524	1113	1186	959
FBgn0003210	rb	4813	1685	1036	1346	1431	626	1616	969	1525
FBgn0052773	lncRNA:CR32773	1868	28	29	25	42	23	33	18	24
FBgn0011760	ctp	4645	21681	18824	23759	24310	8022	19283	13029	13574
FBgn0028325	Pdha	2151	7567	4942	5275	5313	2678	6728	4040	5187
FBgn0029722	CG7024	1878	18	11	21	20	22	25	21	25
FBgn0029727	CG6978	1985	2	2	2	0	1	9	8	1
FBgn0029729	CG12682	860	0	0	0	0	0	1	0	0
FBgn0029730	boil	1594	147	114	186	117	82	149	152	123
FBgn0029733	CG6927	1868	2	3	1	2	9	4	3	4
FBgn0052772	CG32772	3368	1428	1006	1329	1453	586	1442	1046	1229
FBgn0029737	CG6903	2313	675	369	576	460	245	777	376	660
FBgn0004368	Ptp4E	7229	2731	2032	2510	2528	1020	2702	1716	2425
FBgn0029740	CG12680	948	8	2	3	8	11	6	2	1
FBgn0061196	CG15468	1200	8	4	2	1	36	21	8	6
FBgn0029728	CG2861	6151	17	17	25	22	66	15	36	29
FBgn0029726	CG15471	579	0	1	1	4	7	2	7	2
FBgn0029725	CG2871	1392	5	7	2	4	10	3	25	4
FBgn0025679	Klf15	1032	4	2	0	3	9	0	1	0
FBgn0029724	CG15472	1411	0	0	0	5	13	3	1	1
FBgn0029745	Rpn13R	1088	113	85	71	88	43	87	36	49
FBgn0029746	CG15465	19353	0	0	0	0	0	0	0	0
FBgn0003449	snf	835	699	425	514	491	286	671	468	492
FBgn0011761	dhd	955	8	4	6	9	15	11	28	7
FBgn0029753	CG4198	1867	1	1	0	8	11	3	1	0
FBgn0029755	Sas10	1663	360	218	226	266	156	293	173	188
FBgn0014024	Rnp4F	3323	1298	1166	1078	1086	456	1373	811	918
FBgn0029754	CG15930	1883	7	6	5	6	25	9	7	9
FBgn0029752	TrxT	1108	16	19	23	12	17	16	25	10
FBgn0029751	CG17764	1157	12	17	14	17	17	15	18	21
FBgn0029750	CG3323	2628	9	4	21	7	19	7	17	5
FBgn0029747	CG5062	2124	356	208	268	202	146	337	201	307
FBgn0052767	CG32767	11634	10516	8762	9700	10136	4288	10724	6879	7894
FBgn0024332	0	2747	69	27	97	100	29	49	56	70
FBgn0026751	XRCC1	2319	280	149	250	291	120	221	189	291
FBgn0010014	CanB	1234	1659	1127	1346	1560	613	1472	935	1330
FBgn0029761	SK	10891	16656	14131	15024	15847	5990	15452	10273	10625
FBgn0029763	Usp16-45	4784	1147	681	792	871	420	1158	583	817
FBgn0029765	CG16756	521	1228	772	882	965	523	1150	800	775
FBgn0029766	CG15784	2956	2845	2113	2279	2127	1238	2926	2509	3890
FBgn0029768	SPR	3730	1150	795	1152	1089	402	942	670	1082
FBgn0029770	CG4151	1307	6	0	1	4	14	1	1	4
FBgn0029771	CG12730	1892	427	338	358	378	202	413	237	433
FBgn0026702	Pop1	2779	157	59	106	171	59	175	56	157
FBgn0004687	Mlc-c	1399	3068	2326	2184	2320	1163	2733	1532	2143
FBgn0029778	RhoGAP5A	1933	406	315	269	309	155	412	239	287
FBgn0052762	CG32762	854	0	0	2	3	17	9	0	5
FBgn0029769	frma	2975	1037	754	590	516	528	1250	457	512
FBgn0029762	NAAT1	2485	1364	946	1086	1144	462	1234	889	1282
FBgn0029756	CG3309	2614	214	149	182	194	90	219	189	211
FBgn0028474	CG4119	3857	1014	701	924	1029	360	954	660	998
FBgn0029785	RpL35	732	11955	6922	6280	6645	4774	11031	8492	6846
FBgn0003747	Gr5a	1490	7	9	9	7	9	3	1	10
FBgn0000394	cv	2053	682	549	514	548	310	730	513	520
FBgn0029791	AdamTS-B	3992	1160	786	807	758	441	1186	590	959
FBgn0029795	CG15773	1786	94	63	98	71	33	108	50	93
FBgn0029798	Rtel1	3603	144	102	120	130	67	148	115	167
FBgn0029799	CG15772	1691	604	454	660	612	252	480	464	489
FBgn0029801	CG15771	2923	2911	2333	2753	2819	1206	3229	2942	2539
FBgn0029809	CG15767	1433	5	8	10	10	12	10	4	6
FBgn0029810	CG12239	2343	5919	4092	6094	7536	2148	6631	5688	6306
FBgn0029811	Cpr5C	605	0	0	0	1	2	0	0	3
FBgn0029812	Prosbeta2R1	1077	3	1	0	0	2	0	1	5
FBgn0029814	CG15765	4388	10987	8269	10304	10768	4300	10992	7256	8268
FBgn0052761	tRNA:Glu-CTC-6-1Psi	71	4	8	9	7	0	6	0	4
FBgn0029816	CG12729	827	3	0	0	5	6	1	4	2
FBgn0029817	CG15764	1172	3	3	1	1	1	4	3	6
FBgn0029820	CG16721	2697	1151	759	982	1193	503	1268	853	1163
FBgn0029821	CG4020	1886	39	43	9	6	22	46	22	1
FBgn0029822	CG12236	3692	1735	1441	1477	1421	800	1992	1440	1182
FBgn0029823	Shmt	2518	1718	1129	1597	1667	669	1692	997	1647
FBgn0029819	Usp30	2436	635	420	593	596	268	654	524	633
FBgn0014340	mof	3014	343	182	279	222	125	285	182	308
FBgn0029818	GAA1	2388	849	572	703	576	235	627	425	581
FBgn0029813	AgmNAT	957	15	9	6	2	9	21	3	0
FBgn0029807	CG3108	3578	65	32	53	54	50	44	45	38
FBgn0029804	CG3097	1983	754	521	541	465	279	645	451	483
FBgn0013987	MAPk-Ak2	2198	2035	1537	1639	1699	777	2024	1476	1533
FBgn0029800	lin-52	1360	286	183	250	227	101	208	170	220
FBgn0261383	IntS6	6250	2297	1679	2160	1991	934	2343	1259	1864
FBgn0052758	Snx27	4568	3829	3010	3448	3599	1391	3708	2413	3185
FBgn0053080	CG33080	3705	2241	1844	1915	2288	702	1868	1485	1688
FBgn0027564	CG3149	2020	252	146	205	219	114	258	173	221
FBgn0029789	PGAP1	3674	549	361	562	667	219	537	431	473
FBgn0046687	Tre1	1838	159	92	103	86	80	182	96	127
FBgn0015794	Rab18	833	538	353	306	438	265	574	248	421
FBgn0029783	Sirt4	1253	46	28	20	23	15	47	7	13
FBgn0029824	CG3726	3152	1031	773	878	847	416	964	522	786
FBgn0029825	CG12728	2374	167	131	158	199	86	205	128	175
FBgn0052756	CG32756	2397	262	153	237	268	100	252	213	283
FBgn0029826	CG6041	1109	53	45	66	34	19	49	40	72
FBgn0052755	CG32755	1347	12	8	1	19	28	7	25	28
FBgn0029827	CG6048	1158	1	0	0	1	11	9	19	5
FBgn0029828	CG6067	1408	1210	761	1290	1161	388	804	844	1130
FBgn0029830	Grip	3764	219	119	235	196	108	179	145	188
FBgn0029831	CG5966	3751	226	178	576	667	130	257	374	689
FBgn0029833	MCTS1	1245	395	290	323	292	199	366	254	253
FBgn0029834	CG5937	8374	3556	2761	3613	3335	1102	3432	2404	3210
FBgn0029835	CG5921	4668	525	320	286	290	196	466	234	282
FBgn0029843	Nep1	4793	1351	1005	1454	1553	492	975	1024	1268
FBgn0029849	Efr	1896	542	389	440	462	209	420	327	532
FBgn0003514	sqh	1578	3376	2544	2469	2418	1323	2584	1859	2020
FBgn0029848	Btnd	1907	8	7	4	1	11	4	2	2
FBgn0040069	vanin-like	1864	16	4	13	12	12	12	9	9
FBgn0052751	CG32751	1758	0	1	0	1	14	2	1	0
FBgn0052750	CG32750	1645	39	9	22	2	25	29	37	19
FBgn0026060	Mipp2	2458	26	25	24	17	7	39	5	24
FBgn0029840	raptor	7097	1142	703	967	931	398	1212	553	1093
FBgn0029839	CG4660	1275	699	731	547	483	287	657	444	421
FBgn0029838	CG4666	1363	203	211	156	201	92	210	165	155
FBgn0029837	Tsp5D	2108	2573	2734	2814	2584	886	1871	2577	2000
FBgn0003302	rux	1463	244	166	178	226	98	255	78	201
FBgn0029003	mab-21	2082	254	211	194	195	97	255	183	285
FBgn0027546	CG4766	2673	270	199	201	275	117	285	206	275
FBgn0005390	fs(1)M3	5690	14	30	9	10	37	37	24	10
FBgn0029851	CG14445	1686	176	113	164	124	108	222	200	171
FBgn0015818	Spx	1643	325	282	310	252	123	337	137	294
FBgn0029853	Josd	951	239	102	145	166	90	176	145	160
FBgn0028982	Spt6	6166	3380	2008	2678	2910	1279	3631	1889	2778
FBgn0029857	wuho	1463	151	95	117	130	66	131	53	154
FBgn0029858	mldr	2809	77	69	64	58	33	90	62	79
FBgn0029861	CG3815	3232	437	240	372	340	153	363	276	378
FBgn0029863	CG3823	1282	399	256	104	146	154	360	115	129
FBgn0029864	CG15894	7435	3013	2109	2826	2865	1156	2813	1755	2525
FBgn0029866	CG3842	2751	669	514	496	579	260	612	457	709
FBgn0029867	CG3847	2134	792	597	683	659	353	803	581	649
FBgn0052748	tRNA:Phe-GAA-1-1	73	1	1	1	6	5	2	0	1
FBgn0029873	CG3918	1808	441	300	321	332	203	348	208	327
FBgn0014031	Agxt	1410	1806	1076	862	1030	776	1582	584	1098
FBgn0000524	dx	3828	661	611	518	477	336	792	502	509
FBgn0014026	RpL7A	1315	15654	10207	9109	9913	6613	15673	6698	11428
FBgn0029874	CG3342	1709	139	97	130	116	52	168	125	98
FBgn0003139	PpV	1675	818	681	781	749	294	725	582	638
FBgn0003655	swa	2022	13	4	1	9	10	6	9	14
FBgn0016974	swaPsi	1547	36	23	18	23	13	16	12	11
FBgn0029868	ND-B16.6	1265	3056	2233	2341	2645	1195	2722	2863	1988
FBgn0043796	CG12219	2018	381	271	235	325	146	309	264	255
FBgn0031295	CG4375	793	116	124	143	105	57	125	112	115
FBgn0031273	CG2839	2549	1368	1145	1319	583	945	520	3981	1550
FBgn0011244	Hsp60B	2203	16	2	4	5	33	19	52	10
FBgn0031275	GABA-B-R3	7035	1469	1220	1600	1590	543	1366	929	1427
FBgn0031276	CG12506	471	3	0	0	0	4	0	0	0
FBgn0040725	CG13946	406	2	5	0	2	9	1	0	0
FBgn0031277	CG13947	483	2	0	0	0	1	4	9	3
FBgn0041250	Gr21a	2220	11	1	12	1	36	18	15	9
FBgn0031279	CG3544	4359	7	0	5	1	12	0	29	3
FBgn0051658	Nnf1b	783	7	3	1	3	7	16	13	13
FBgn0031282	Pex12	2104	84	58	63	72	23	77	56	90
FBgn0015621	Clp	1246	62	35	37	44	25	67	44	51
FBgn0010583	dock	3735	2015	1635	2176	2146	695	2227	1583	2141
FBgn0020545	kraken	1320	715	392	470	594	255	650	271	544
FBgn0031288	CG13949	1183	1	0	5	3	8	6	0	1
FBgn0031289	CG13950	1185	66	41	47	60	48	57	96	89
FBgn0002936	ninaA	871	0	0	0	0	0	0	0	0
FBgn0002563	Lsp1beta	2749	20890	2943	10656	12377	724	1660	6459	6245
FBgn0046113	GluRIIC	3004	58	29	40	41	57	73	50	50
FBgn0003916	snRNA:U1:21D	164	184	126	76	132	106	131	55	98
FBgn0031292	CG15824	7072	26	22	24	10	28	21	42	25
FBgn0020305	dbe	1185	230	162	169	181	134	267	118	169
FBgn0029095	aru	3445	1674	1206	1307	1494	678	1708	1121	1345
FBgn0031287	CG4291	1310	216	152	151	231	88	201	220	167
FBgn0020304	drongo	4423	5844	4829	5446	5355	2443	6668	4575	5186
FBgn0031286	CG3862	1533	193	122	157	221	84	195	180	197
FBgn0031284	PGAP2	1370	323	198	244	206	128	265	260	201
FBgn0031283	CG15880	896	0	0	0	0	0	0	0	0
FBgn0031281	Saf6	2416	162	120	161	155	85	219	139	164
FBgn0000442	Pkg21D	2583	29	21	14	25	2	17	22	16
FBgn0026438	Eaat2	3996	8157	5913	8006	7902	2987	8440	5862	7860
FBgn0040106	lectin-21Cb	904	1	0	0	1	7	0	26	1
FBgn0004611	Plc21C	7774	6503	4966	7316	7955	2523	6898	5493	6577
FBgn0053127	CG33127	991	48	62	30	48	18	45	28	65
FBgn0000061	al	1806	18	7	27	13	32	19	34	16
FBgn0003278	Polr1B	3564	269	179	141	195	158	266	176	189
FBgn0002593	RpLP1	768	16686	8552	6854	7137	7468	17246	7478	9000
FBgn0031254	CG13692	665	12	3	10	10	18	21	26	17
FBgn0031255	BBS8	2259	20	12	20	16	22	22	39	10
FBgn0004583	ex	6672	2338	1939	1933	1845	857	2337	1683	1639
FBgn0031256	shv	1488	403	223	267	333	143	434	186	315
FBgn0031257	CG4133	2642	885	485	818	790	360	734	587	718
FBgn0027592	MED15	2592	352	258	305	379	184	370	248	392
FBgn0003963	ush	6706	686	438	501	454	276	630	452	498
FBgn0031263	Tspo	853	305	143	274	337	130	284	317	232
FBgn0031265	CG2794	2310	210	140	120	156	95	200	77	162
FBgn0031266	Sf3b1	4346	1317	872	1114	1136	462	1238	784	1176
FBgn0031268	cold	1158	334	248	251	288	145	277	229	319
FBgn0023489	Pph13	1880	783	478	497	634	245	611	399	586
FBgn0010323	Gsc	2584	34	37	40	36	49	72	45	49
FBgn0013323	Ptth	1128	27	27	15	12	19	36	20	24
FBgn0031267	Ipk2	1232	121	103	92	114	62	142	93	96
FBgn0021874	Nle	1584	107	56	79	65	61	120	46	65
FBgn0031264	uncNacbeta	3252	635	505	288	383	205	556	345	302
FBgn0005660	Ets21C	5407	100	86	71	74	84	74	98	71
FBgn0031260	Spp	1736	1165	602	618	652	365	993	566	650
FBgn0010602	lwr	1864	1233	855	850	953	399	964	725	889
FBgn0043364	cbt	3243	5550	4576	3635	3656	1713	4328	3150	3247
FBgn0031258	CG4297	6869	2429	1808	2039	2226	982	2388	1755	1906
FBgn0015924	crq	2848	2688	2110	2360	2699	1148	2888	1723	2530
FBgn0031253	CG11885	556	73	28	47	32	18	30	19	27
FBgn0031252	CG13690	1219	17	24	11	14	15	9	13	14
FBgn0031251	CG4213	4436	367	171	197	210	133	296	192	172
FBgn0031250	Ent1	1972	55	69	60	53	37	95	67	104
FBgn0051921	CG31921	2426	141	85	213	152	121	128	117	143
FBgn0031249	CG11911	970	46	30	47	48	10	48	63	52
FBgn0031248	CG11912	898	53	71	66	100	37	67	58	63
FBgn0067779	dbr	4499	1251	885	1082	1211	476	1211	891	1034
FBgn0031213	galectin	2751	1317	822	1121	1294	459	1282	903	1217
FBgn0031214	CG11374	1378	257	161	325	305	121	240	260	243
FBgn0031216	Zir	6476	2644	1928	2646	2775	931	2689	2232	2526
FBgn0031217	Creld	1583	567	423	522	534	243	513	310	358
FBgn0001142	Gs1	2396	4178	3197	3943	4025	2127	4663	3001	4172
FBgn0031224	CG11454	905	321	190	240	199	129	225	176	211
FBgn0031228	ND-15	1135	1921	1201	1306	1536	669	1308	1148	1178
FBgn0031229	CG3436	1381	793	686	720	866	339	754	711	584
FBgn0031231	mRpL10	903	289	162	222	253	113	276	210	228
FBgn0031233	Tbc1d15-17	3348	719	449	424	528	239	667	398	522
FBgn0031235	CG13693	1660	165	141	165	177	70	172	156	174
FBgn0031240	CG3345	2417	103	75	75	90	56	104	83	94
FBgn0003444	smo	4008	304	205	262	270	148	331	266	286
FBgn0031247	CG11562	748	198	108	158	144	70	150	136	126
FBgn0024352	Stip1	2023	1312	895	926	1088	507	1099	853	832
FBgn0020622	Pi3K21B	4938	1559	1316	1854	2157	839	1790	2134	2163
FBgn0017457	U2af38	1655	554	456	446	423	203	464	297	384
FBgn0025686	Amnionless	1893	35	3	18	25	12	24	29	22
FBgn0031245	CG3625	1974	1452	976	1368	1388	514	1296	1041	1296
FBgn0031244	CG11601	1452	217	118	124	166	86	137	41	153
FBgn0031238	CG3645	1942	286	207	197	229	117	272	173	177
FBgn0031239	CG17075	7557	1788	1258	1760	1611	627	1665	1217	1505
FBgn0031232	CG11617	1357	110	86	33	74	42	86	60	64
FBgn0031227	CG3709	1699	91	71	86	67	29	65	38	68
FBgn0051974	CG31974	1908	631	442	512	511	264	642	370	555
FBgn0051975	CG31975	2206	0	0	0	0	0	0	0	0
FBgn0051976	ovm	2206	0	0	0	0	0	0	0	0
FBgn0031219	CG13694	1124	39	43	53	57	28	62	82	68
FBgn0026787	Nhe1	2551	579	365	517	428	186	508	366	482
FBgn0002931	net	2225	520	365	464	449	160	354	215	278
FBgn0051973	Cda5	10793	3448	2841	3193	3509	1251	3069	2713	2565
FBgn0031209	Ir21a	2629	20	21	34	20	13	35	20	26
FBgn0002121	l(2)gl	5986	2797	2168	2242	2781	1013	2964	1787	2163
FBgn0036970	Spn77Bc	1440	25	30	32	32	27	31	45	28
FBgn0036974	eRF1	3112	3139	2073	2314	2378	1151	2931	1452	2618
FBgn0036975	CG5618	2269	2684	1494	1796	1769	956	2286	1161	1747
FBgn0024887	kin17	1453	290	162	217	210	127	281	166	201
FBgn0036977	CG5665	1188	4	0	2	4	9	6	9	0
FBgn0001259	in	3062	59	28	41	39	26	52	65	79
FBgn0036979	CG13247	1305	13	9	14	16	11	17	26	5
FBgn0036980	RhoBTB	3355	1760	1205	1703	1638	722	2024	1325	1619
FBgn0036985	zye	7031	142	106	136	133	152	129	160	97
FBgn0019947	0	2048	558	419	422	478	237	551	269	459
FBgn0036991	CtIP	1866	285	232	287	279	135	346	229	272
FBgn0036993	CG5910	1199	896	568	697	816	336	986	619	778
FBgn0036996	mag	1477	3	3	7	12	11	5	26	3
FBgn0036997	CG5955	1314	443	204	542	635	165	418	344	465
FBgn0036998	CG5969	947	193	160	171	112	64	155	161	112
FBgn0036999	isoQC	2153	262	234	185	219	97	254	175	226
FBgn0037001	ND-39	1616	3244	1893	2465	3219	1102	2819	1753	2672
FBgn0052425	CG32425	4295	3096	2193	2822	2962	1306	3455	2519	2941
FBgn0037003	CG18281	1665	103	62	96	68	41	62	51	99
FBgn0037004	CG17637	1515	32	18	55	23	18	35	31	41
FBgn0037005	CG5078	1344	56	38	54	33	37	45	56	54
FBgn0037009	CG5104	787	216	198	220	190	111	196	178	181
FBgn0037011	Nubp2	950	231	210	199	243	98	226	129	193
FBgn0037013	CG13250	579	28	18	8	7	15	48	9	27
FBgn0001323	knrl	3909	509	389	443	394	255	576	369	428
FBgn0037012	Rcd2	2245	479	360	339	329	236	556	283	309
FBgn0037010	0	2049	2854	2668	2818	2579	975	2608	2661	2160
FBgn0037008	mTerf3	1124	142	70	94	122	52	146	74	119
FBgn0037007	BNIP3	2332	3956	3296	3060	3425	2381	5615	2933	2870
FBgn0037000	ZnT77C	2536	380	278	248	250	151	354	257	271
FBgn0052428	CG32428	2299	945	720	888	697	542	1143	934	1011
FBgn0036995	atk	5188	47	24	293	470	59	67	147	226
FBgn0036994	CG5199	1643	120	93	123	136	56	137	112	123
FBgn0036992	Hpd	1518	2070	1246	1794	2185	875	1968	1875	2369
FBgn0036990	mRpL15	1029	279	183	233	216	85	241	184	223
FBgn0029158	Las	1373	560	347	358	411	202	521	321	368
FBgn0036988	CG5262	2033	303	247	288	268	159	341	291	348
FBgn0036987	CG5274	1390	168	108	146	147	60	134	124	162
FBgn0036986	CG5282	1543	540	325	485	502	182	520	424	530
FBgn0036984	CG13248	2856	578	362	524	548	179	470	381	585
FBgn0028978	trbl	2372	602	393	376	431	243	651	348	395
FBgn0027565	CG5498	1523	405	292	309	337	181	440	294	330
FBgn0001247	Ide	3439	1825	1267	1549	1777	667	1854	1260	1705
FBgn0036978	Toll-9	3490	4	1	1	5	28	11	25	7
FBgn0036973	Rbbp5	1853	153	95	133	136	91	183	106	130
FBgn0037014	CG13251	3413	60	27	61	61	70	72	47	63
FBgn0037016	CG13252	2532	887	731	814	816	320	974	827	688
FBgn0040634	CG4186	444	78	55	61	46	20	45	65	28
FBgn0016696	Pitslre	4544	5922	3889	4672	5441	2166	5890	3537	5085
FBgn0037020	Pex14	1249	516	356	409	434	223	491	396	441
FBgn0037024	tzn	1283	615	333	376	507	252	585	421	450
FBgn0037025	Spc105R	6195	55	32	41	35	67	70	121	43
FBgn0037027	HIPP1	3369	1397	908	1135	1160	521	1462	997	1158
FBgn0037030	CG3288	908	1	1	0	0	0	0	0	0
FBgn0040636	CG13255	1352	149	96	122	75	55	94	69	99
FBgn0037031	CG11456	1806	448	356	488	563	170	431	387	457
FBgn0040637	CG11458	537	5553	2794	1727	2021	1165	2813	848	1185
FBgn0037035	CG10589	1365	49	66	65	61	23	47	66	50
FBgn0011591	fng	1959	912	593	909	771	363	870	726	841
FBgn0052432	CG32432	4487	5370	3766	5505	5549	2182	5398	4214	5204
FBgn0027055	CSN3	1679	464	287	340	421	156	518	361	373
FBgn0037026	CG3634	2340	680	588	748	866	306	797	637	673
FBgn0037023	CG3698	1135	3	4	3	6	2	2	9	7
FBgn0027364	Six4	1849	22	43	17	20	24	24	36	33
FBgn0037022	CG11396	1601	322	185	279	253	129	368	263	333
FBgn0037021	Pcif1	4254	1738	1307	1573	1581	737	1765	1411	1669
FBgn0037019	Pex16	1439	176	133	145	170	73	208	93	138
FBgn0037018	CG4042	1025	333	188	235	199	107	197	191	199
FBgn0037017	CG4074	1157	197	143	141	151	74	172	176	149
FBgn0045474	Gr77a	1396	44	31	29	33	16	25	38	47
FBgn0037015	cmpy	2753	773	590	837	827	323	693	490	776
FBgn0001320	kni	2215	566	496	377	442	252	477	411	416
FBgn0037037	CG10588	3727	5	2	3	2	28	2	18	6
FBgn0053283	CR33283	738	4	0	4	1	8	5	0	4
FBgn0037042	CG12984	909	9	8	8	6	12	8	3	5
FBgn0037044	Pdss2	1990	222	141	206	200	81	161	123	228
FBgn0028402	Polr3E	1673	200	131	138	168	68	162	93	181
FBgn0026179	siz	6940	5748	4588	5703	5579	2286	6106	4601	5038
FBgn0053284	CG33284	1132	23	22	31	43	22	25	32	36
FBgn0037050	ICA69	1735	440	350	493	499	178	484	406	431
FBgn0037057	CG10512	2394	740	441	625	714	315	675	410	581
FBgn0037060	CG10508	3270	2006	1704	1777	1763	781	1857	1612	1642
FBgn0028427	Ilk	2220	1208	1034	985	1006	428	1065	686	865
FBgn0004865	Eip78C	5878	1144	934	1211	1386	448	1080	1021	1062
FBgn0037061	Trmt112	627	190	149	156	131	78	196	169	141
FBgn0037059	CG10510	1732	2	2	2	0	22	8	9	8
FBgn0053056	CG33056	1914	675	499	575	694	287	802	580	605
FBgn0053054	CG33054	773	151	56	116	86	45	88	35	75
FBgn0041100	park	1687	86	69	57	35	26	88	32	58
FBgn0024150	Ac78C	6850	571	331	362	447	237	574	354	389
FBgn0037051	CG10565	2538	984	633	682	689	356	993	545	776
FBgn0020294	ko	4710	1052	722	1055	968	371	1006	786	1034
FBgn0053285	CG33285	767	17	10	12	11	4	11	20	11
FBgn0037045	CG10584	1081	315	274	271	251	104	280	139	234
FBgn0003415	skd	12307	9589	7736	9526	9404	3706	9500	7127	8078
FBgn0053286	CG33286	3294	4	3	0	0	16	4	24	2
FBgn0053287	CG33287	3434	1	2	3	2	31	4	59	7
FBgn0037040	CG12983	3696	3	8	4	3	39	5	23	12
FBgn0037039	CG10587	957	0	0	4	1	4	0	0	0
FBgn0037038	CG11037	913	1	2	0	0	2	3	0	0
FBgn0037036	Sems	883	2	0	4	1	19	7	7	0
FBgn0037068	Cpr78Cb	2124	2	0	0	6	18	10	2	13
FBgn0037069	Cpr78Cc	522	28	12	11	29	12	24	6	25
FBgn0037071	CG7632	1442	327	264	304	244	145	325	193	270
FBgn0037073	Tsr1	2844	553	339	393	399	224	598	379	401
FBgn0052436	CG32436	5407	24	23	16	11	38	23	59	24
FBgn0052437	CG32437	2185	2	1	1	0	13	4	20	1
FBgn0052440	CG32440	633	3	3	1	3	6	1	2	0
FBgn0053288	CG33288	3690	153	88	131	159	109	150	137	159
FBgn0005694	Aef1	4007	3081	2285	2613	2520	1267	2879	1913	2244
FBgn0037087	CG7519	710	240	200	207	228	121	245	242	160
FBgn0037090	Est-Q	1827	452	303	677	721	193	463	681	667
FBgn0037092	M6	2613	407	265	408	394	180	391	246	354
FBgn0037093	Cdk12	5121	1739	1101	1456	1557	653	1676	1119	1619
FBgn0037094	CG7611	4464	2427	1743	1896	1711	990	2548	1184	1773
FBgn0053289	ppk5	1495	9	6	3	8	6	8	39	4
FBgn0015283	Rpn10	1422	1468	1060	1146	1395	620	1553	1128	1120
FBgn0028663	VhaM9.7-b	1216	1211	856	949	1069	437	1053	779	831
FBgn0053290	CG33290	654	2	8	2	4	3	0	12	2
FBgn0037101	CG7634	1892	4	5	5	3	11	4	16	1
FBgn0052438	SMC5	3368	395	313	326	413	168	420	245	344
FBgn0052441	EMC10	1032	729	516	675	720	370	868	872	818
FBgn0037102	CRIF	840	1019	821	834	871	307	814	544	611
FBgn0037099	CG7173	2439	6	8	1	2	18	4	24	10
FBgn0037098	Wnk	8262	9442	7088	8315	9194	3733	9994	8230	7815
FBgn0029152	Mkrn1	2884	1149	795	1086	1252	473	1320	798	1092
FBgn0026371	SAK	3371	124	68	103	119	47	101	159	107
FBgn0015239	Hr78	2420	737	429	597	662	279	667	467	618
FBgn0037086	CG7202	986	7	12	3	7	16	15	13	4
FBgn0037085	Neu2	1368	10	4	2	19	22	16	22	6
FBgn0014143	croc	2347	126	66	92	59	50	69	90	77
FBgn0037082	CG5664	2630	153	106	168	175	97	192	155	191
FBgn0037081	barc	2287	1364	1042	1196	1348	571	1468	1023	1221
FBgn0002842	sa	956	32	15	20	41	10	24	32	19
FBgn0037078	CG12971	969	3	0	0	2	5	2	24	10
FBgn0037076	ebd2	1853	109	80	139	118	73	131	84	141
FBgn0037074	Tbc1d8-9	4645	2822	2115	2468	2809	1069	2986	1623	2615
FBgn0003042	Pc	2462	1200	1011	1136	1090	551	1194	1366	995
FBgn0037070	CG11309	2205	101	114	88	106	60	43	61	56
FBgn0037067	Cpr78Ca	876	6	4	1	4	10	9	12	10
FBgn0037065	CG12974	2452	8	13	3	3	36	13	24	8
FBgn0027945	ppl	900	2626	1744	1478	1718	991	2054	1299	1237
FBgn0037064	CG9389	2043	44	29	23	19	13	35	52	24
FBgn0037063	CG9391	1231	1469	979	1301	1407	554	1434	1094	1357
FBgn0037106	CG11307	1543	182	114	183	210	91	189	172	175
FBgn0037108	Alg11	1994	1348	1111	1353	1494	679	1578	1619	1147
FBgn0037110	ORMDL	674	437	281	356	408	193	350	338	287
FBgn0043783	CG32444	1280	631	236	442	543	172	365	317	459
FBgn0052445	CG32445	1352	4	3	0	2	3	3	15	3
FBgn0052446	Atox1	903	935	607	866	910	379	962	730	844
FBgn0037115	CG11249	2110	1	7	1	2	12	9	19	7
FBgn0037117	CG11248	2998	882	736	759	969	334	920	702	801
FBgn0037121	Polr2H	692	171	127	126	144	87	188	90	141
FBgn0037125	CG14573	690	2	0	2	0	13	3	1	1
FBgn0037128	CG14572	908	2	0	0	0	8	1	5	1
FBgn0037131	CG14564	890	53	32	55	36	19	63	17	50
FBgn0037133	CG7370	1410	7	13	11	8	14	9	3	9
FBgn0000560	eg	2033	22	12	38	14	15	11	21	20
FBgn0022936	CycH	1065	99	79	65	65	35	103	123	80
FBgn0037134	CG7407	1049	177	112	138	233	71	179	164	201
FBgn0037135	eIF2A	2827	3905	2437	2857	3295	1537	4590	2722	3301
FBgn0037139	CG14563	499	0	0	0	0	0	0	6	0
FBgn0037138	P5CDh1	3026	8489	6160	7822	8128	2810	7343	5068	6879
FBgn0046301	CG7148	1594	312	221	254	252	136	322	254	258
FBgn0052448	CG32448	516	250	233	223	193	154	241	139	196
FBgn0037130	Syn1	3741	1390	1092	1559	1504	454	1336	870	1204
FBgn0037129	CG14565	1022	5	9	10	11	12	7	19	6
FBgn0037127	CG14566	710	46	37	13	14	22	26	21	18
FBgn0037126	CG14567	725	540	317	411	486	277	563	462	419
FBgn0037124	CG14568	682	0	1	0	1	2	1	1	1
FBgn0037123	CG14569	826	0	3	2	0	3	1	7	2
FBgn0037122	CG14570	780	0	0	7	2	3	9	10	3
FBgn0037120	CG11247	2861	1374	1060	1355	1473	571	1639	1193	1355
FBgn0052447	CG32447	5180	56	50	49	80	49	75	52	65
FBgn0037116	Als2	5063	1268	828	1073	1156	453	1338	901	1196
FBgn0037114	Cpr78E	463	0	0	0	0	4	5	0	2
FBgn0037109	MED1	5774	1198	716	1059	1065	446	1179	775	1230
FBgn0037107	CG7166	3466	1428	1207	1566	1980	583	1587	1056	1536
FBgn0037105	S1P	3136	658	486	606	692	285	701	524	572
FBgn0037140	SLC22A	2085	208	127	208	202	67	209	274	277
FBgn0037142	CG14562	5378	1301	829	1188	1395	487	1295	1016	1224
FBgn0037143	CR7448	1446	5	1	0	3	0	1	12	1
FBgn0037144	CG7458	2166	126	53	63	51	63	161	51	69
FBgn0029091	Chs2	4509	19	24	12	13	34	17	33	15
FBgn0037146	P5CS	4686	10322	7134	11990	13162	4320	10965	9197	11138
FBgn0000045	Act79B	1619	713	538	458	579	205	520	375	533
FBgn0004514	Oct-TyrR	3682	348	277	403	394	204	322	211	338
FBgn0037149	CG14561	1310	47	24	28	42	25	42	32	38
FBgn0000100	RpLP0	1328	15139	9151	7929	8122	6027	14552	5898	9467
FBgn0004414	msopa	648	6	11	6	1	5	5	13	10
FBgn0037151	CG7130	701	31	13	27	44	9	25	32	37
FBgn0037150	CG7133	1456	490	469	391	384	196	461	434	380
FBgn0027532	CG7139	3641	1834	1280	1520	1673	903	2179	1612	1513
FBgn0037147	CG7140	2096	8	10	6	3	15	3	26	5
FBgn0037141	PolH	3067	129	96	131	134	68	181	108	157
FBgn0052449	tRNA:Cys-GCA-4-1	72	9	27	20	21	12	28	44	20
FBgn0015075	Ddx1	2470	211	135	211	177	86	227	169	243
FBgn0004179	Csp	3081	7409	5925	6977	7631	2413	6708	5786	6017
FBgn0025702	Srpk79D	6233	2339	1823	2264	2188	905	2522	1475	1893
FBgn0027086	IleRS	3899	1024	691	665	771	381	1063	650	844
FBgn0052450	CG32450	821	139	89	134	178	42	123	148	104
FBgn0037162	CG11449	1617	122	80	117	87	40	109	66	107
FBgn0037164	CG11438	2458	413	351	408	399	128	424	262	411
FBgn0037165	CG11437	992	18	20	38	38	12	33	38	33
FBgn0037166	CG11426	1882	339	246	304	314	222	779	248	340
FBgn0037167	CG11425	998	350	201	87	102	141	333	58	109
FBgn0037163	laza	2316	3325	2501	2645	2869	1597	3885	2634	2744
FBgn0004449	Ten-m	13109	15567	11201	12163	13154	5319	14186	9196	11973
FBgn0011771	Hem	3777	816	591	843	935	307	973	844	905
FBgn0037156	CG11523	874	241	134	215	142	96	132	136	136
FBgn0028500	Rich	4866	1379	1008	1266	1316	530	1568	829	1502
FBgn0037169	CG11404	806	50	34	36	77	17	60	32	45
FBgn0037170	Trxr2	1794	65	44	101	75	26	89	95	87
FBgn0037172	ND-B14.5AL	758	28	16	26	60	16	13	43	19
FBgn0037174	Jhbp6	1557	19	4	7	12	27	9	18	5
FBgn0037176	CG14456	943	0	1	1	1	5	1	2	3
FBgn0037179	CG14453	566	0	0	0	0	7	0	6	1
FBgn0037180	CG14452	483	3	1	12	8	0	0	23	25
FBgn0052453	CG32453	741	15	9	12	4	8	3	49	21
FBgn0037181	CG11370	1323	36	32	16	13	28	46	46	29
FBgn0052452	CG32452	2216	252	194	283	274	135	226	223	204
FBgn0037185	CG11367	1796	196	100	186	118	72	99	43	104
FBgn0260481	CG32454	1835	48	28	46	12	23	25	54	37
FBgn0037188	CG7369	3790	887	664	770	834	327	983	714	804
FBgn0052451	SPoCk	7863	10100	7308	10051	10631	3456	9853	6306	9250
FBgn0037191	CG14448	809	26	20	24	24	14	27	13	25
FBgn0010830	l(3)04053	2469	489	357	390	375	217	475	448	451
FBgn0037186	CG11241	3450	383	224	454	457	212	561	376	400
FBgn0037184	CG14450	1506	260	200	263	299	103	250	141	239
FBgn0037183	CG14451	862	5	0	7	6	3	11	11	3
FBgn0037182	ArfGAP3	2692	1200	784	875	948	505	1276	765	1082
FBgn0037178	CG12546	489	0	0	2	0	2	2	3	1
FBgn0037177	CG14454	855	0	0	0	1	5	0	13	1
FBgn0037175	CG14455	663	3	0	0	0	12	1	4	3
FBgn0037171	CG14459	6028	1423	1042	1364	1360	544	1403	1092	1312
FBgn0037195	CG11226	1103	33	16	9	19	14	33	6	20
FBgn0037197	CG13239	704	8	2	4	1	10	8	1	5
FBgn0053169	CG33169	633	262	175	161	205	104	214	267	159
FBgn0037200	CG11109	1503	4	10	8	0	2	0	12	2
FBgn0037202	Ssl1	1713	55	57	66	41	31	59	56	46
FBgn0037203	slif	3140	356	273	385	273	165	374	224	323
FBgn0037204	CG11131	1379	3	0	7	1	11	1	25	3
FBgn0037205	BoYb	3559	7	3	1	0	18	16	29	6
FBgn0037206	CG12768	2633	355	323	372	385	189	415	392	319
FBgn0037207	Mes2	2492	621	453	532	489	298	572	444	452
FBgn0052457	CG32457	621	28	23	24	46	18	32	29	29
FBgn0052461	CG32461	882	2	2	2	5	9	4	16	16
FBgn0044324	Chro	4263	2209	1666	1951	2020	752	2117	1406	1903
FBgn0010348	Arf1	2442	7516	5896	6283	6563	2888	6862	4202	5434
FBgn0020518	snoRNA:Me28S-G764	78	14	4	0	11	11	20	3	10
FBgn0037199	EMC4	957	647	348	381	448	160	537	266	390
FBgn0052459	CG32459	1376	3	4	10	4	6	4	15	5
FBgn0052462	CG32462	1243	0	0	0	0	0	0	0	0
FBgn0052460	tRNA:Glu-CTC-2-3	72	12	10	0	3	7	14	9	1
FBgn0037397	CR1075	855	0	1	0	0	6	0	2	5
FBgn0046878	Obp83cd	899	239	106	35	56	81	229	49	57
FBgn0037402	Vha14-2	1677	7	1	10	4	71	8	24	13
FBgn0037405	CG1077	2302	2	5	7	4	13	0	15	7
FBgn0037406	Osi1	1161	1	2	1	0	5	2	10	4
FBgn0051562	CR31562	1175	2	0	0	0	7	1	2	1
FBgn0037408	NPFR	3214	195	91	166	161	76	149	126	133
FBgn0037409	Osi24	2629	125	97	75	66	64	113	90	91
FBgn0037410	Osi2	1740	954	691	882	933	391	818	637	911
FBgn0037411	Osi3	1381	6	2	1	1	23	6	7	1
FBgn0037413	Osi5	892	2	2	2	0	10	0	10	2
FBgn0027527	Osi6	1846	6	5	10	2	61	28	53	33
FBgn0037414	Osi7	2690	36	48	42	41	88	42	79	42
FBgn0037415	Osi8	1135	18	13	8	8	10	29	34	13
FBgn0037416	Osi9	1360	55	63	49	59	28	57	66	58
FBgn0037417	0	1731	6	1	10	3	38	14	22	6
FBgn0037419	Osi12	1755	1	0	8	3	33	9	0	16
FBgn0037421	CG15594	1454	3	0	1	3	6	0	20	8
FBgn0037422	Osi13	1518	3	1	3	2	16	3	11	3
FBgn0040279	Osi14	1091	1	1	2	2	5	6	10	0
FBgn0037424	Osi15	1232	85	60	80	102	36	54	39	50
FBgn0051561	Osi16	1061	1	0	0	0	11	0	14	1
FBgn0051560	CG31560	968	1	2	0	0	14	2	0	4
FBgn0037427	Osi17	4068	20	22	31	18	58	26	55	36
FBgn0037428	Osi18	1270	5	6	6	1	9	4	17	0
FBgn0037420	CG15597	679	3	1	3	7	11	3	18	9
FBgn0037418	Osi11	1167	1	0	1	0	7	1	7	5
FBgn0037412	Osi4	1522	9	1	18	6	18	16	7	6
FBgn0051559	CG31559	2003	10	0	3	1	13	3	8	2
FBgn0046875	Obp83g	569	23	2	20	24	15	10	1	24
FBgn0046876	Obp83ef	901	184	86	41	49	86	207	42	47
FBgn0026077	Gasp	2355	1994	1864	1870	1737	846	1767	1525	1399
FBgn0037399	Or83c	1194	1	5	0	3	17	7	28	7
FBgn0037398	CG15580	2371	6	6	6	16	15	7	32	16
FBgn0037396	CG11459	1413	203	92	134	184	89	174	128	168
FBgn0037374	jagn	1649	705	616	656	681	285	716	399	523
FBgn0037375	kat-60L1	2739	717	433	644	605	206	616	522	603
FBgn0028690	Rpn5	1897	1882	1381	1491	1464	656	1719	1255	1394
FBgn0037377	CG1218	1505	126	86	112	115	58	114	102	133
FBgn0037379	CG10979	4660	886	708	795	976	389	1022	734	977
FBgn0037384	dgrn	1635	337	333	340	448	191	431	401	316
FBgn0037386	CG1208	2499	272	195	213	224	137	336	141	231
FBgn0037387	CG1213	2356	1936	1238	1517	1671	894	2001	1279	2174
FBgn0037388	CG14676	958	9	3	8	3	9	7	10	4
FBgn0037389	CR10991	700	1	0	0	0	5	3	0	5
FBgn0028436	ECSIT	1330	196	132	160	177	79	228	197	147
FBgn0037395	CG10280	1089	4	3	5	3	3	4	10	1
FBgn0003261	Rm62	5386	19159	14539	15903	16943	6677	19608	15480	14368
FBgn0010403	Obp83b	528	95	0	42	11	14	3	13	6
FBgn0011281	Obp83a	986	147	1	61	3	22	9	28	7
FBgn0040679	CG11373	359	0	0	3	0	7	0	7	2
FBgn0037391	CG2017	2760	1223	766	941	997	355	1169	534	973
FBgn0029088	disp	4884	1209	889	995	950	402	1169	805	1019
FBgn0037383	Sec20	2454	91	65	95	134	35	157	69	118
FBgn0037382	Hpr1	2311	323	205	277	337	130	402	293	294
FBgn0037378	PSMG1	893	180	121	168	146	85	214	85	150
FBgn0037376	Hat1	1648	236	190	226	246	106	243	193	255
FBgn0037372	CG2091	1335	127	85	139	127	60	131	134	127
FBgn0037329	POLDIP2	1675	627	390	652	579	271	674	440	570
FBgn0011715	Snr1	1335	308	223	238	252	152	330	198	264
FBgn0037332	Hcs	3991	810	604	830	834	321	759	534	812
FBgn0051550	CG31550	3357	2836	1955	2495	2485	995	2528	1728	2121
FBgn0010051	Itpr	10331	5128	3308	4138	4327	1811	5175	3009	4522
FBgn0037338	Snm1	2589	109	67	109	102	69	133	121	120
FBgn0037341	CG12746	1669	880	513	610	644	311	786	433	643
FBgn0041191	Rheb	1225	1917	1633	1726	1682	947	1992	1278	1427
FBgn0037345	PolZ2	831	93	60	51	68	28	51	74	51
FBgn0037347	SecS	1580	705	603	588	605	351	794	495	596
FBgn0019637	Atu	2351	0	0	0	0	0	0	0	0
FBgn0037351	RpL13A	903	19074	12943	9448	8629	13627	18822	10800	9148
FBgn0051551	CG31551	4182	6	13	14	5	115	20	89	61
FBgn0051549	CG31549	1130	281	195	222	185	113	242	135	235
FBgn0037354	CG12171	1014	400	285	285	284	133	382	211	366
FBgn0037356	CG12170	1424	235	100	144	145	78	209	127	185
FBgn0037359	MED27	1080	71	56	62	58	35	89	58	51
FBgn0046222	Wdr33	2798	323	277	315	310	158	396	221	286
FBgn0037363	Atg17	6303	6966	5866	6433	6625	2928	7643	4550	4850
FBgn0037368	CG1239	1058	110	71	53	106	58	79	83	65
FBgn0037370	CG1236	1190	235	180	190	136	87	206	117	186
FBgn0027497	Madm	3777	1126	850	1076	1041	456	1147	761	1068
FBgn0037371	Sym	3986	408	289	328	460	162	425	298	341
FBgn0037369	CG2100	1597	175	108	118	133	87	176	86	148
FBgn0004878	cas	3151	7	8	12	0	34	6	53	15
FBgn0037365	CG2104	2396	81	40	103	59	40	69	63	89
FBgn0037364	Rab23	2267	156	73	97	119	61	113	77	110
FBgn0010772	Xe7	3325	4299	3751	4306	4159	1731	4348	3490	3747
FBgn0037360	CG2182	2415	1336	894	1237	1219	528	1368	929	1130
FBgn0037358	elm	1321	1398	860	1088	1213	499	1227	641	1026
FBgn0027951	MTA1-like	5326	3146	2493	2984	3144	1254	3244	2198	2768
FBgn0051548	CG31548	952	391	230	406	451	201	325	336	407
FBgn0051546	CG31546	999	10	14	15	13	6	15	8	7
FBgn0044823	Spec2	1748	160	137	141	156	103	207	149	170
FBgn0037350	Dph4	1325	170	122	149	161	85	167	163	122
FBgn0017550	Rga	2902	1755	1136	1479	1342	586	1528	1126	1290
FBgn0014366	noi	1859	434	253	372	322	149	371	232	301
FBgn0037344	CG2926	8284	5180	3457	4551	4553	1920	5176	3333	4576
FBgn0037342	CG2931	1114	283	260	278	257	120	292	282	267
FBgn0037340	CG14671	774	144	114	133	115	66	127	134	105
FBgn0037339	Pi4KIIalpha	3712	1491	1073	1093	1219	519	1433	1069	1246
FBgn0037336	CG2519	5935	4389	3345	4669	4556	1854	4877	3606	4089
FBgn0010399	Nmdar1	4170	1193	915	1352	1363	413	1144	1033	1166
FBgn0051547	NKCC	3963	2668	1960	1982	1962	798	2156	1408	1697
FBgn0015402	ksr	5517	1410	901	1158	1255	491	1306	880	1175
FBgn0025825	HDAC3	1660	0	0	0	0	0	0	0	0
FBgn0037330	mRpL44	1122	197	113	176	140	84	233	158	185
FBgn0037328	RpL35A	621	6291	3767	3287	3675	3375	6940	2878	4193
FBgn0037327	PEK	4873	1374	1034	1290	1335	480	1445	999	1372
FBgn0037295	dpr16	2922	345	309	412	354	143	355	283	393
FBgn0037294	CG12590	1290	18	17	36	36	22	30	17	31
FBgn0037297	CG1116	1699	478	250	431	460	209	495	439	379
FBgn0037299	Vps37B	1041	379	268	294	288	137	339	186	337
FBgn0037301	Mms19	3233	430	338	393	421	188	490	366	387
FBgn0037304	CG1113	1992	12	2	11	13	17	10	22	6
FBgn0037310	Tim17b1	785	168	188	192	197	75	237	147	208
FBgn0051542	CG31542	1810	0	0	0	0	0	0	0	0
FBgn0003275	Polr2F	541	556	378	344	405	258	558	416	293
FBgn0011965	tRNA:Arg-TCG-4-1	73	0	0	0	4	6	6	0	0
FBgn0037325	CG12147	1889	108	93	88	80	36	78	75	70
FBgn0037324	Orco	1941	129	70	103	90	41	51	67	92
FBgn0037323	CG2663	1645	14	14	24	10	7	18	6	18
FBgn0037322	Or83a	1362	0	0	0	0	0	0	0	0
FBgn0001311	kkv	5701	51	70	39	41	63	65	83	59
FBgn0037320	CG14668	948	5	2	3	0	7	1	12	1
FBgn0037315	Cerk	2821	1034	631	995	990	448	1109	683	1144
FBgn0037312	CG11999	904	368	284	267	293	165	324	254	301
FBgn0051538	CG31538	2158	497	372	475	571	220	563	326	527
FBgn0037307	Tim17a2	991	81	53	61	66	34	91	76	68
FBgn0037305	Enoph	867	162	104	182	187	96	196	150	178
FBgn0260462	CtsF	2985	4205	2718	3022	3376	1802	4797	2916	3958
FBgn0053293	CG33293	661	57	37	40	56	21	39	55	33
FBgn0040208	Kat60	2662	1016	772	787	844	367	889	660	753
FBgn0037298	Sccpdh1	1734	2339	1514	1732	1903	623	1646	1443	1651
FBgn0037296	Prosbeta2R2	1319	5	12	2	6	6	3	54	16
FBgn0004913	Gnf1	3274	648	362	504	451	213	567	376	474
FBgn0037290	Jhbp1	1116	1225	819	881	797	468	1123	842	866
FBgn0037293	RabGGTa	1853	582	312	437	412	209	466	309	381
FBgn0040684	CG12589	1893	1	2	1	0	20	0	41	7
FBgn0010313	corto	9294	11351	9245	10284	10410	4336	10096	6967	8730
FBgn0037292	plh	902	174	132	102	119	88	168	140	114
FBgn0037291	CG14662	2000	22	16	10	15	2	16	14	15
FBgn0037288	Jhbp3	1083	4876	3500	3400	3986	1715	4502	3590	3403
FBgn0004436	Ubc6	2166	5007	4367	4877	5080	2288	5355	4268	3936
FBgn0004183	snRNA:U1:82Eb	164	39	38	16	107	46	138	14	9
FBgn0020280	laf	2407	0	0	0	0	17	0	9	2
FBgn0037262	MED31	1098	699	533	644	631	262	645	548	501
FBgn0037263	slx1	1139	31	10	16	21	22	27	13	30
FBgn0022981	rpk	2536	0	1	0	0	4	2	2	0
FBgn0037265	spartin	2242	544	353	348	452	192	446	344	411
FBgn0010750	atms	2040	430	295	380	385	174	390	292	392
FBgn0037279	Gmppb	2744	417	280	340	361	207	416	234	360
FBgn0037280	BBS5	1228	22	13	25	20	22	25	28	23
FBgn0037284	CG14659	449	2	0	0	1	1	1	0	0
FBgn0037283	CG14658	603	1	2	1	1	1	2	9	1
FBgn0037282	CG14657	3183	760	671	989	895	358	942	749	799
FBgn0026417	Hus1-like	1169	110	141	129	161	64	191	200	106
FBgn0037276	CG17387	3093	11	6	7	6	17	34	37	12
FBgn0037275	CG14655	2137	146	101	105	100	69	132	98	131
FBgn0027570	Nep2	3136	764	369	570	528	291	686	389	640
FBgn0037270	eIF3f1	1301	2438	1671	1735	1780	928	2453	1382	2089
FBgn0040466	Dlip2	903	104	94	93	84	49	109	134	102
FBgn0037261	CG9775	2504	2657	1896	2138	2125	1120	2349	1568	2118
FBgn0052945	CG32945	706	2	10	1	1	5	3	9	0
FBgn0027930	MP1	1525	0	0	0	0	0	0	0	0
FBgn0037232	Suv3	3556	333	256	363	394	161	407	264	460
FBgn0040687	CG14645	409	0	0	0	0	0	0	0	0
FBgn0037235	CG1103	1392	230	205	226	207	109	239	183	209
FBgn0037238	CG1090	4026	4917	3678	5366	5377	1526	4496	3141	4474
FBgn0037239	Sfxn1-3	1788	1727	983	1306	1492	689	1655	971	1307
FBgn0037240	Cont	4742	3835	2931	3177	2951	1330	3823	2415	3020
FBgn0003882	tub	2006	676	464	617	706	276	660	417	655
FBgn0037241	CG14646	1694	332	225	249	243	107	313	265	217
FBgn0037244	CG14647	1178	358	155	370	333	141	432	243	343
FBgn0051528	CG31528	1228	73	24	59	68	32	100	40	53
FBgn0051525	CG31525	1171	13	26	20	8	19	23	30	16
FBgn0037250	CG1074	1687	52	35	34	62	12	32	32	40
FBgn0037252	CG14650	3630	1645	1193	1487	1616	677	1923	1255	1447
FBgn0037254	sac	3404	3	0	5	10	23	12	20	8
FBgn0037255	Fip1	2418	627	405	584	569	226	628	408	489
FBgn0051526	lncRNA:CR31526	632	83	44	78	55	40	66	59	57
FBgn0037260	Mur82C	1785	43	29	67	32	119	70	75	73
FBgn0051523	CG31523	4032	7421	5421	3782	3857	2683	6550	3018	3482
FBgn0051522	CG31522	3468	6669	5455	5923	6215	2450	6696	4976	5346
FBgn0037251	CG9804	1108	4	0	2	6	11	6	13	12
FBgn0037249	eIF3a	3892	5950	3525	4355	4374	2329	6563	3665	4820
FBgn0037248	srl	4642	832	732	521	461	471	925	516	482
FBgn0052944	CG32944	3175	497	403	501	470	234	526	365	451
FBgn0037242	CG9855	1718	164	114	135	109	37	119	67	148
FBgn0037236	Skp2	2412	65	42	57	37	57	51	49	35
FBgn0037231	Vps24	3326	83	80	99	142	59	94	141	90
FBgn0037230	Nepl11	2182	2177	1218	2458	2572	833	2326	1720	2663
FBgn0037213	CG12581	5461	2655	2071	2234	2157	823	2295	1490	2203
FBgn0037215	beta-Man	3247	1144	861	878	893	499	1269	696	1097
FBgn0037218	aux	4542	2468	2056	2648	2434	1071	2374	2124	2317
FBgn0015331	abs	1995	443	296	413	431	142	462	266	415
FBgn0010225	Gel	3376	8085	5488	9670	9923	3551	8485	6585	9211
FBgn0037223	TwdlU	1074	3	2	0	9	13	11	16	6
FBgn0037224	TwdlF	1235	2	0	0	2	30	2	13	5
FBgn0037227	TwdlV	1067	3	0	0	4	6	2	7	0
FBgn0041621	Or82a	1158	12	3	7	14	15	12	16	13
FBgn0037228	CG1092	1492	467	305	354	438	187	432	279	374
FBgn0037229	flip	1502	272	231	316	305	110	319	223	292
FBgn0037225	TwdlG	2165	274	207	361	377	134	309	290	301
FBgn0037220	CG14641	1564	611	478	506	524	211	703	428	525
FBgn0051516	CG31516	1668	3	3	8	3	9	4	25	7
FBgn0037217	CG14636	1485	45	37	28	43	30	60	47	56
FBgn0000500	Dsk	569	548	406	616	548	242	479	516	503
FBgn0031670	SelT	1130	1247	790	1047	1111	470	1103	1181	788
FBgn0000299	Col4a1	6165	18134	11621	8981	9847	6324	15493	6938	9352
FBgn0260470	SP555	3042	0	0	0	0	0	0	0	0
FBgn0031676	senju	1605	240	253	238	313	121	313	324	220
FBgn0031682	CG5828	1935	397	298	286	310	186	325	261	369
FBgn0031683	CG4230	2318	1416	1123	1624	1662	587	1726	1287	1597
FBgn0031684	ND-13A	953	881	581	677	683	359	704	646	568
FBgn0031681	Pgant5	4545	2641	2151	2732	2881	1061	2722	1955	2371
FBgn0028694	Rpn11	1208	751	460	539	607	292	619	475	588
FBgn0031678	Nepl3	2267	33	21	39	34	26	26	39	38
FBgn0031677	CG14036	438	1	0	0	1	1	0	8	3
FBgn0022023	eIF3h	1496	3484	2436	2342	2327	1562	3954	2409	2666
FBgn0031675	CG9121	2717	407	226	447	317	130	394	254	461
FBgn0031673	CG31650	2019	1339	1003	1107	1220	395	1098	720	1006
FBgn0016075	vkg	6503	10525	6696	6086	6740	3204	9133	4018	6635
FBgn0031668	CG31917	846	0	0	0	0	0	0	0	0
FBgn0053113	Rtnl1	4841	13482	10423	11250	12256	4616	12083	10546	10633
FBgn0051971	tRNA:Asp-GTC-2-1	72	0	2	0	3	2	1	0	1
FBgn0046776	CR14033	1541	62	47	45	61	34	56	42	50
FBgn0031693	Cyp4ac1	1666	952	611	884	1069	401	913	698	808
FBgn0031694	Cyp4ac2	1709	532	488	574	609	197	542	429	554
FBgn0031695	Cyp4ac3	1606	237	167	285	213	112	225	169	241
FBgn0031696	Bub1	4279	1001	710	862	858	449	1032	838	815
FBgn0016076	vri	4739	4670	3850	4498	4451	2327	5668	4609	4925
FBgn0015031	cype	522	4318	2298	2957	3373	1411	3142	2398	2712
FBgn0031701	TotM	552	142	235	933	1459	413	670	2485	936
FBgn0016920	nompC	6886	129	94	128	138	111	158	84	145
FBgn0016660	H15	3282	85	62	66	73	82	112	105	68
FBgn0031703	Acsf2	2054	839	558	671	835	436	1116	693	910
FBgn0031702	fusl	3231	1062	691	1018	957	409	1025	840	1015
FBgn0031700	CG14022	652	102	104	66	77	104	159	46	102
FBgn0031698	Ncoa6	10041	7408	5246	6343	6822	2851	7370	4824	5978
FBgn0031697	CG14024	2616	555	521	684	746	241	573	577	580
FBgn0000228	Nin	4953	2775	2042	2613	2766	974	3148	2314	2458
FBgn0003716	tkv	4433	2287	1680	2177	2303	892	2495	1687	1972
FBgn0051914	tRNA:Asp-GTC-1-1	72	1	0	4	0	8	1	0	0
FBgn0031707	CG14020	1213	4	7	3	5	8	12	0	7
FBgn0000318	cl	716	1112	624	722	770	447	825	681	707
FBgn0031711	CG6907	1671	291	190	211	285	109	306	169	252
FBgn0051989	Cap-D3	4049	126	57	120	84	66	134	110	124
FBgn0051648	Cox11	898	183	96	124	172	74	137	144	129
FBgn0051915	CG31915	2487	456	346	309	345	206	493	247	330
FBgn0002525	Lam	3737	1588	1211	1454	1320	707	1630	1263	1278
FBgn0031717	Oscillin	2281	397	308	362	443	185	372	218	410
FBgn0031719	CG18269	919	0	0	0	0	4	5	4	0
FBgn0031721	CG14017	1179	1	1	0	1	11	4	4	1
FBgn0004620	GluRIIA	3253	143	120	124	122	67	136	128	143
FBgn0041719	snRNA:U4:25F	148	0	0	0	0	0	0	0	0
FBgn0031724	CG18266	1804	3	7	5	2	21	7	18	7
FBgn0031728	Hsp60C	2162	12	5	7	6	17	9	23	14
FBgn0031729	CG12511	918	0	1	0	4	10	0	13	0
FBgn0051646	DIP-theta	2881	455	312	554	508	167	486	354	470
FBgn0031725	DIP-eta	2988	386	220	400	423	150	399	300	359
FBgn0031723	CG7251	1243	6	2	2	4	8	1	11	0
FBgn0031722	CG14011	1482	1	1	3	1	2	1	12	4
FBgn0031720	CG14013	955	5	0	1	0	12	0	10	1
FBgn0031718	CG14014	1127	1	1	0	1	13	2	10	6
FBgn0014189	Hel25E	2460	1322	894	933	1226	520	1247	1026	1085
FBgn0031716	CG14015	2148	372	351	472	503	175	470	345	435
FBgn0031715	tomb	836	7	0	1	1	5	3	6	0
FBgn0031713	Coq6	1604	1028	758	880	858	391	1011	549	822
FBgn0031710	Vps52	2168	557	362	421	486	195	481	351	485
FBgn0031708	CG7382	888	526	346	534	482	192	449	465	466
FBgn0051647	lncRNA:CR31647	1515	6	0	4	5	9	5	21	4
FBgn0031730	CG7236	2495	159	153	214	221	64	200	204	170
FBgn0024191	sip1	2780	186	119	145	151	70	162	119	145
FBgn0031736	CG11030	4173	1682	1285	1789	2000	706	1605	1430	1405
FBgn0031735	CG11029	1805	88	57	120	138	47	107	91	100
FBgn0051912	asRNA:CR31912	1712	9	9	12	10	2	9	5	6
FBgn0051913	CG31913	863	94	61	96	70	30	111	24	85
FBgn0031740	CG7239	1752	493	335	340	459	282	485	471	451
FBgn0031741	CG11034	2550	170	140	170	138	89	170	117	189
FBgn0031746	CG9029	561	18	13	17	12	4	6	5	21
FBgn0043362	bchs	12155	6340	4158	5715	6462	2063	6257	4438	5951
FBgn0015381	dsf	3537	41	36	64	54	66	35	46	61
FBgn0001128	Gpdh1	3152	11836	8258	7605	7861	4309	10522	5528	7423
FBgn0031752	CG9044	4425	1775	1303	1335	1484	767	1790	1104	1482
FBgn0031753	CG13999	1041	130	137	151	200	64	167	117	181
FBgn0031751	CG9016	724	43	56	54	53	57	65	90	50
FBgn0031749	CG14000	1363	29	26	41	36	19	56	51	50
FBgn0031747	CG9021	1382	5	3	3	5	15	4	1	3
FBgn0002855	Acp26Aa	958	5	2	1	5	5	4	10	6
FBgn0002856	Acp26Ab	504	2	2	1	1	4	2	1	1
FBgn0031745	rau	2268	225	161	102	108	91	197	84	94
FBgn0051644	COX6CL	489	4	4	2	5	3	2	5	3
FBgn0031739	CG14005	1396	472	305	404	334	140	395	298	341
FBgn0031738	CG9171	5434	1864	1701	2091	2012	786	1900	1384	1580
FBgn0031737	obst-E	1810	600	343	422	408	234	584	327	426
FBgn0031734	CG11147	3030	5099	4814	6539	6189	1684	4278	4067	4731
FBgn0031733	CG14006	2397	114	79	77	118	56	142	97	108
FBgn0031732	CG11149	2178	1	1	3	1	9	0	13	0
FBgn0031731	CG14007	1090	1	0	3	0	4	0	3	1
FBgn0003980	Vm26Ab	636	3	8	8	8	10	15	32	11
FBgn0031757	Ucp4C	1196	3	1	6	7	20	0	1	16
FBgn0031758	Ucp4B	1167	0	0	0	0	0	0	0	0
FBgn0001942	eIF4A	2480	27967	20707	21979	22539	14299	36155	21680	26271
FBgn0001941	ifc	2201	1102	881	812	835	458	982	697	744
FBgn0031760	Tsp26A	3030	470	350	385	495	180	446	290	412
FBgn0031763	CG13996	832	0	2	1	4	2	2	5	3
FBgn0051643	CG31643	2938	159	129	117	137	95	191	109	172
FBgn0031768	IPIP	1842	554	344	461	404	206	446	402	406
FBgn0031769	CG9135	2412	328	207	316	300	127	361	254	337
FBgn0031770	CG13995	3379	2405	2342	2494	2347	967	2391	2043	2089
FBgn0031772	CG13994	631	347	248	324	281	130	286	319	208
FBgn0031774	CG9147	1498	221	103	165	232	98	242	127	220
FBgn0031776	Pfdn1	595	493	334	341	361	156	422	347	298
FBgn0051642	CG31642	1950	129	118	165	172	62	169	117	170
FBgn0031784	CG9222	1290	0	1	2	0	9	1	11	6
FBgn0031785	CG13991	5629	14	2	4	5	29	8	75	14
FBgn0040950	Muc26B	1670	0	2	1	0	16	1	26	0
FBgn0031786	CG13989	855	1	0	0	1	5	3	7	2
FBgn0051639	CG31639	633	1	0	5	4	2	1	1	4
FBgn0031782	WDR79	1724	108	79	124	103	80	130	142	107
FBgn0031779	CG9175	2078	382	298	330	329	134	385	254	345
FBgn0031777	CG9154	787	118	70	72	75	60	112	52	73
FBgn0031775	CG9150	870	274	163	226	225	82	211	262	193
FBgn0031773	Fbw5	2285	288	202	250	262	118	291	196	308
FBgn0031771	ND-51	1590	4506	2953	3709	3763	1533	4172	2128	3923
FBgn0029161	slmo	2191	106	51	77	116	36	72	175	54
FBgn0000052	Pfas	4434	1210	621	1785	1778	531	1588	1028	1744
FBgn0031766	CG9117	906	19	22	31	23	13	19	24	12
FBgn0025742	mtm	2230	575	370	373	398	189	482	320	455
FBgn0031764	CG9107	1534	174	100	62	87	78	95	87	80
FBgn0001170	H2.0	1662	12	4	9	10	30	18	13	8
FBgn0001089	Gal	2345	59	28	28	26	20	56	60	27
FBgn0031759	Kdm5	7158	5120	3659	4619	4569	1833	5238	3482	4372
FBgn0000308	chic	2632	17967	15857	14344	13307	7006	16313	11801	9961
FBgn0031756	CG13992	2313	2	1	2	3	28	4	14	7
FBgn0003979	Vm26Aa	745	5	4	1	2	9	6	19	0
FBgn0040949	CG13998	331	0	0	0	0	4	2	0	0
FBgn0026755	Ugt37B1	1740	2	0	22	5	14	7	31	11
FBgn0031791	AANATL2	964	235	220	230	195	122	252	171	214
FBgn0260452	CG13984	657	25	18	38	21	13	24	21	19
FBgn0015623	Cpr	3344	5218	3264	3854	3915	1672	4078	2421	3693
FBgn0031803	ppk14	1515	1	2	7	7	10	2	5	1
FBgn0031805	Nepl4	2309	683	314	253	350	212	532	243	277
FBgn0043854	slam	4117	77	51	28	44	50	44	38	46
FBgn0031808	Nepl5	2154	1590	1077	960	1214	373	1029	732	923
FBgn0031811	CG13982	2643	134	80	105	133	61	131	142	124
FBgn0031815	frj	2254	1576	968	1307	1388	591	1549	946	1302
FBgn0031820	Daxx	5718	3132	2196	2488	2635	1281	3193	2197	2683
FBgn0027496	epsilonCOP	1105	438	214	266	324	165	364	215	302
FBgn0051638	CG31638	3212	1321	901	1276	1424	390	1361	863	1197
FBgn0031824	CG9547	1441	284	155	299	356	104	248	207	210
FBgn0031822	Phf5a	483	78	74	94	70	53	81	77	52
FBgn0031821	0	1363	386	257	310	316	163	396	307	353
FBgn0031818	CG9536	1944	1002	850	868	918	360	982	854	709
FBgn0031817	HemK1	1369	305	188	367	392	182	359	213	344
FBgn0031816	Rchy1	2252	807	619	817	761	298	854	565	692
FBgn0031814	retm	3700	2613	1808	2317	2295	945	2345	1550	2619
FBgn0011722	Tig	7018	3988	2487	1745	1961	1395	3931	1524	2013
FBgn0031804	CG9500	1148	0	0	0	0	4	0	1	2
FBgn0031801	CG9498	1514	853	507	1023	1344	282	952	886	1026
FBgn0031800	CG9497	1774	619	341	662	609	207	519	626	849
FBgn0031799	Pez	4546	724	535	556	582	280	653	618	563
FBgn0031792	CG13983	877	8	12	13	8	10	10	9	8
FBgn0031826	CG9550	1298	10	3	4	4	1	10	28	10
FBgn0051637	CG31637	2672	1886	1323	1734	1722	707	1861	985	1676
FBgn0031830	COX5B	729	5713	4262	4470	5544	2340	5461	5928	3589
FBgn0031831	COX5BL	647	0	0	0	0	0	0	0	0
FBgn0031836	CG11050	2405	5055	3381	3187	3450	1769	4305	2647	2900
FBgn0031842	0	4679	3829	2388	2604	3185	1365	3679	2323	3056
FBgn0028467	Ube4A	3391	766	544	785	681	291	802	520	712
FBgn0000392	cup	4306	0	0	0	0	0	0	0	0
FBgn0031851	Aatf	1703	269	223	186	257	134	297	153	247
FBgn0046704	Liprin-alpha	6208	2734	2071	2821	2893	1028	2863	1904	2642
FBgn0031853	TTLL3B	3017	14	9	16	20	14	25	49	11
FBgn0031855	meng	2722	552	454	562	651	193	505	390	517
FBgn0051910	CG31910	905	38	16	46	43	29	33	32	47
FBgn0031854	TTLL3A	3076	42	28	29	32	24	27	32	54
FBgn0025777	homer	3066	3596	2672	3059	3317	1308	3373	2155	2760
FBgn0025595	AkhR	3182	1070	785	597	723	467	944	532	583
FBgn0031850	Tsp	5017	5161	3669	3881	4150	1816	4744	3156	4113
FBgn0031849	CG11327	1808	20	6	14	12	17	18	21	23
FBgn0028703	Nhe3	4553	4755	3867	4642	4646	1674	4748	3300	4263
FBgn0031848	Nse1	977	14	2	11	6	2	11	12	10
FBgn0000351	cort	1655	34	27	29	25	27	33	4	37
FBgn0028990	Spn27A	2283	1188	730	901	961	450	1048	579	929
FBgn0031844	CG13771	1431	7	9	1	2	8	22	10	24
FBgn0051636	CG31636	1567	107	93	134	136	57	116	142	134
FBgn0051633	CG31633	1452	172	118	132	167	73	153	143	182
FBgn0051635	CG31635	9511	7723	6198	6854	7460	3106	7886	5736	6435
FBgn0051634	Oatp26F	2418	33	8	19	25	21	49	31	42
FBgn0031837	DIP-iota	1327	13	20	8	26	19	33	12	20
FBgn0031834	CG13766	2070	155	153	169	166	58	159	146	134
FBgn0031832	Trmt6	2343	118	81	134	96	39	118	61	85
FBgn0031829	IFT52	1470	13	1	10	13	13	8	5	13
FBgn0031858	CG17378	3254	1734	1116	1447	1578	586	1473	898	1635
FBgn0051631	tRNA:Arg-CCT-1-1	73	0	0	0	0	0	0	0	1
FBgn0031860	Daao2	1181	357	163	273	302	127	312	182	335
FBgn0051632	sens-2	3744	312	290	269	269	202	370	306	332
FBgn0017551	Rca1	1552	262	162	218	231	99	262	177	223
FBgn0031866	Nlg2	5645	3794	2912	3485	3699	1289	3709	2758	3402
FBgn0031868	Rat1	3341	698	482	727	689	341	751	601	710
FBgn0004838	Hrb27C	8693	34625	28864	30942	31747	12022	31004	19259	23408
FBgn0020616	SA1	3634	1059	803	836	864	366	970	788	946
FBgn0031875	CG3430	1973	77	34	71	66	37	104	86	55
FBgn0031877	Hmgcl	1218	90	59	77	92	35	84	21	74
FBgn0021944	Coprox	1467	189	96	145	128	76	156	93	187
FBgn0031879	uif	11820	2097	1304	1351	1390	749	2086	1067	1660
FBgn0016978	snRNP-U1-70K	2948	1068	792	850	985	392	1055	652	850
FBgn0031878	sip2	2345	7	8	1	5	14	5	35	13
FBgn0031876	Atac1	1230	106	97	65	83	50	102	89	91
FBgn0031874	CG13775	2178	67	38	48	51	31	62	54	67
FBgn0031873	Gas41	840	166	114	148	150	72	120	137	128
FBgn0031872	ihog	3276	140	127	103	124	70	144	70	119
FBgn0031871	Fgop2	2048	573	456	521	607	251	615	585	422
FBgn0031869	CG18304	6641	938	625	584	587	313	901	369	563
FBgn0028554	x16	1787	830	565	789	754	340	754	496	602
FBgn0026196	nop5	1813	634	395	278	301	422	823	197	290
FBgn0052829	CG32829	865	38	41	50	32	30	61	53	65
FBgn0011737	Wee1	2652	969	784	1041	1118	377	1070	721	1069
FBgn0042092	Polr1F	1081	151	129	87	84	66	107	90	102
FBgn0031865	Nha1	2745	639	399	310	372	203	524	323	304
FBgn0031861	CG17375	1280	3	0	1	4	5	6	14	3
FBgn0042189	CG17376	844	4	9	8	2	8	9	3	1
FBgn0015776	nrv1	2195	6399	4883	5703	6129	2548	6698	4615	5405
FBgn0031857	LUBEL	9867	6250	4872	3981	4057	2149	5863	2966	2999
FBgn0031856	CG11322	1765	13	3	11	9	13	11	20	4
FBgn0003046	Pcp	718	35	24	20	25	25	35	18	35
FBgn0031881	MME1	1245	216	141	164	202	101	153	180	157
FBgn0031885	Mnn1	5292	5686	4654	5854	6584	2304	6187	3919	5215
FBgn0031887	Ugt307A1	1513	3	0	0	3	10	2	0	3
FBgn0031893	MICU1	2088	942	601	762	849	315	857	697	809
FBgn0051909	CG31909	628	5	5	11	15	11	13	16	9
FBgn0031900	CG13786	2185	6	1	2	0	33	8	41	7
FBgn0031897	CG13784	5455	6814	5545	6858	7264	2791	6811	5313	5942
FBgn0031896	CG4502	2082	1763	1462	1715	1689	754	1729	1397	1528
FBgn0031895	CG4497	2741	376	304	412	381	162	387	294	383
FBgn0031894	CG4496	2764	107	63	100	73	72	78	110	100
FBgn0031888	Pvf2	2102	82	58	63	56	32	71	62	63
FBgn0031886	Nuf2	1290	3	8	25	5	15	9	7	7
FBgn0051907	Mst27D	1574	37	17	39	37	27	31	40	37
FBgn0031882	Rab30	2055	384	282	335	427	166	354	367	376
FBgn0051908	CG31908	2135	1145	788	976	968	519	1095	774	880
FBgn0031902	Wnt6	2855	532	316	483	457	186	490	268	463
FBgn0031903	Wnt10	2375	97	71	123	93	52	88	109	85
FBgn0002938	ninaC	5425	56123	40058	49844	54889	19505	55388	37555	49185
FBgn0031905	gudu	2252	2	1	2	4	28	2	20	2
FBgn0031907	CG5171	1730	577	384	485	506	227	493	310	431
FBgn0031908	CG5177	1123	850	705	560	623	491	1068	718	646
FBgn0031910	CG15818	1321	1	0	0	1	8	2	4	3
FBgn0028387	chm	3569	611	415	533	525	259	567	452	543
FBgn0031914	CG5973	3186	6038	5158	5133	5278	1849	4468	4307	4468
FBgn0031918	CG6055	1163	21	21	21	20	15	24	23	19
FBgn0031920	CG6441	2042	67	63	36	58	29	71	49	68
FBgn0011283	Obp28a	575	1223	905	598	598	324	815	551	525
FBgn0045495	Gr28b	4264	29	12	23	30	44	13	27	31
FBgn0041247	Gr28a	1417	2	0	5	0	6	8	13	8
FBgn0025697	santa-maria	5563	2006	1558	2071	1976	833	2008	1522	2070
FBgn0031913	CG5958	1174	3112	1676	1256	1412	796	1874	965	1164
FBgn0031909	CG5181	1214	301	199	228	377	105	241	194	227
FBgn0031906	CG5160	1686	123	83	93	145	70	144	181	120
FBgn0031904	CG5149	1898	547	450	603	664	240	649	468	619
FBgn0083141	Spn28B	1248	3	7	0	3	5	8	0	5
FBgn0031925	Cyp4d21	1821	391	253	2924	3509	143	389	2434	2858
FBgn0031926	CG6739	2718	273	207	189	198	124	260	189	224
FBgn0040299	Myo28B1	7433	380	274	285	321	169	366	187	349
FBgn0041181	Tep3	4928	982	607	747	747	366	973	567	767
FBgn0031941	ATPsynGL	547	0	1	0	0	3	0	0	1
FBgn0003961	Uro	1262	1	0	2	0	3	4	11	4
FBgn0031946	CG7164	1236	2	1	2	0	15	3	16	1
FBgn0031947	Brd7-9	2834	579	359	477	523	196	483	338	513
FBgn0031951	r2d2	1879	287	210	319	278	160	322	256	289
FBgn0031952	Cdc14	5381	3152	2201	2858	2673	1323	3300	1982	2825
FBgn0031950	Herp	2560	1231	814	1032	1114	463	1367	810	1060
FBgn0025687	0	3495	673	443	409	444	285	742	317	420
FBgn0031948	CG7149	2467	1174	940	880	1010	441	1119	615	922
FBgn0031942	CG7203	730	5302	4808	3300	3935	1051	2477	1512	2050
FBgn0031940	CG7214	1041	572	656	536	869	179	373	254	327
FBgn0014454	Acp1	858	660	793	277	448	119	204	80	143
FBgn0031939	CG13796	2765	113	68	124	157	88	150	128	139
FBgn0031937	CG13795	2499	381	235	413	351	223	407	264	426
FBgn0031936	CG13794	2027	528	434	588	562	274	624	344	635
FBgn0031935	CG13793	1927	46	36	28	41	26	34	19	64
FBgn0053296	CG33296	1949	282	246	236	187	139	326	180	227
FBgn0041182	Tep2	5288	4116	2544	4046	4681	1597	4427	3752	4961
FBgn0031929	CG18585	1423	2	1	0	1	2	6	35	0
FBgn0027515	CG7115	2804	1274	881	1067	1112	421	1183	844	953
FBgn0004177	mts	3102	8199	6197	7697	7990	3487	8200	5613	6304
FBgn0031954	CG14537	811	1	0	0	2	4	0	16	2
FBgn0011861	tRNA:Gly-GCC-1-3	71	0	0	0	0	3	0	0	0
FBgn0031968	CG7231	1896	751	472	456	564	257	589	446	458
FBgn0031975	Tg	3129	746	540	578	471	304	904	348	639
FBgn0031977	baf	1022	938	639	643	699	305	721	578	593
FBgn0044323	Cka	5928	6582	5545	6406	6553	2425	6604	4397	5087
FBgn0031979	CCDC53	655	72	52	40	48	41	68	33	60
FBgn0031981	Megf8	10201	2363	1577	2209	2395	842	2398	1648	2358
FBgn0010287	Trf	983	43	46	49	31	26	38	33	35
FBgn0013531	MED20	1037	105	90	96	78	37	55	82	86
FBgn0011230	poe	16216	15368	10323	13004	14373	5265	15844	10758	14010
FBgn0031980	RpL36A	514	14912	8022	5515	6592	5495	11303	4886	6431
FBgn0031976	CG7367	1635	14	17	25	14	9	10	20	22
FBgn0031974	CG12560	995	222	201	132	166	100	204	123	100
FBgn0031973	Spn28Dc	1792	524	319	309	368	224	505	249	347
FBgn0031972	Wwox	1502	292	219	313	332	152	372	223	354
FBgn0031970	CG7227	2720	154	108	59	83	80	133	46	70
FBgn0031969	pes	3846	1913	1473	1423	1494	803	2085	1158	1314
FBgn0053121	Spn28Db	1188	5	7	7	7	12	5	12	2
FBgn0051902	Spn28Da	1270	4	1	6	3	9	6	11	5
FBgn0031961	CG7102	2264	21	23	24	32	17	27	24	14
FBgn0031959	spz3	2552	189	100	140	142	108	167	128	142
FBgn0045038	Proc	1977	1507	1185	1120	1336	570	1474	899	936
FBgn0031957	TwdlE	1346	11	13	15	3	9	6	20	8
FBgn0031955	CG14535	5826	936	755	950	1125	353	937	672	793
FBgn0020618	Rack1	1693	20607	13986	9217	8705	9672	21543	11218	10891
FBgn0031986	CG8673	1404	38	9	31	37	21	25	23	28
FBgn0031988	CG8668	3215	1508	1082	1413	1353	510	1343	1024	1094
FBgn0051606	CG31606	690	19	6	49	58	12	49	26	40
FBgn0031996	CG8460	1368	143	82	88	112	89	97	127	132
FBgn0031997	PGAP5	1636	209	108	174	177	100	217	163	197
FBgn0031999	CG8419	3240	325	191	205	263	142	274	221	278
FBgn0015299	Ssb-c31a	536	225	147	178	231	78	211	226	150
FBgn0032002	CG8353	1011	103	85	79	78	43	114	117	65
FBgn0032003	CG8349	928	0	3	1	0	1	3	0	2
FBgn0032008	CG14277	825	4581	4465	4234	4566	1437	3518	2546	2181
FBgn0011902	tRNA:Lys-TTT-1-1	73	1	0	1	4	0	4	0	8
FBgn0032013	Scgalpha	1657	798	570	827	808	270	718	614	674
FBgn0032014	CG7840	1156	143	91	119	115	50	132	92	113
FBgn0032016	Mettl14	1407	107	55	98	82	34	128	89	97
FBgn0032018	CG7806	4972	967	657	763	683	325	870	534	827
FBgn0032020	strat	888	233	181	203	198	104	229	163	208
FBgn0032022	CG14275	976	1790	1224	1664	2206	755	1763	1983	1486
FBgn0032024	CG14273	1061	7	7	6	11	9	4	9	7
FBgn0032025	CG7778	2152	2084	1696	1501	1449	816	1677	1017	1520
FBgn0051901	Mur29B	1884	6	2	3	7	31	5	28	13
FBgn0032026	CG7627	4778	1141	665	735	836	394	1100	629	1010
FBgn0032021	CG7781	1981	6177	6297	7056	7465	2494	6096	5726	5751
FBgn0032017	CG7810	1320	143	87	108	112	72	108	136	107
FBgn0032015	Ostgamma	1245	532	287	404	354	207	420	271	366
FBgn0003502	Btk	9022	1740	1395	1383	1494	743	1640	1011	1357
FBgn0032010	CG8086	6129	5794	4863	4933	5054	2365	5864	4199	4120
FBgn0028987	Spn28F	1213	1	3	2	4	7	5	18	7
FBgn0032006	Pvr	6653	2311	1584	1690	1800	914	2561	1426	1917
FBgn0032005	Snx6	1821	1573	1244	1246	1365	675	1791	1337	1220
FBgn0032004	CG8292	1105	11	7	10	2	11	16	4	13
FBgn0032000	CG8372	864	284	200	228	216	104	315	163	217
FBgn0003607	Su(var)205	1109	1130	765	823	811	389	905	756	846
FBgn0031998	SLC5A11	2660	302	251	294	311	131	332	252	338
FBgn0031992	Acbp1	525	792	603	602	557	331	583	578	487
FBgn0031990	PAPLA1	6996	6913	5429	6698	6885	2966	7753	6641	5696
FBgn0031987	CG12375	1165	537	336	418	398	186	481	278	341
FBgn0031985	mon2	5806	2391	1590	2090	2167	828	2375	1773	2221
FBgn0032029	CG17292	2079	540	358	477	429	203	490	285	518
FBgn0032030	Wdr82	1089	256	126	211	213	94	244	122	234
FBgn0032032	CG17294	1012	159	108	179	214	66	191	119	159
FBgn0032034	Rcd4	733	143	114	130	126	36	119	126	112
FBgn0032036	CG13384	2881	1208	983	1238	1245	520	1324	1151	1167
FBgn0041717	snRNA:U6atac	97	10	4	5	9	25	22	1	8
FBgn0032039	CG13385	1238	3	1	0	0	8	2	1	3
FBgn0032040	CG13386	984	41	8	29	28	14	32	24	31
FBgn0051898	CG31898	1172	13	5	3	13	10	18	29	7
FBgn0020497	emb	4492	2794	1993	2337	2581	1074	2814	1755	2483
FBgn0027932	Akap200	3972	7641	6263	5895	5650	3259	7344	4318	5053
FBgn0051897	CG31897	3369	95	86	110	156	74	133	128	103
FBgn0029173	0	2149	111	139	83	157	84	177	121	136
FBgn0053194	CheA29a	686	2	8	0	1	2	3	2	3
FBgn0051896	tRNA:Asp-GTC-1-2	72	0	0	0	0	0	0	3	0
FBgn0032047	CG13088	1454	37	30	43	38	24	60	41	49
FBgn0032052	PIG-U	1478	172	141	136	155	92	160	134	185
FBgn0032054	Uba4	1710	144	85	73	157	62	115	121	123
FBgn0032055	Sgp	1796	19	6	3	11	12	9	10	11
FBgn0016122	Acer	3198	2794	1860	2072	2098	1317	2851	2440	2490
FBgn0028394	CG17834	2635	332	265	212	302	143	370	268	304
FBgn0051603	tRNA:Asp-GTC-1-5	72	0	1	0	0	5	1	0	0
FBgn0011259	Sema1a	10190	10575	10045	13338	13287	4122	10730	9369	9563
FBgn0051895	tRNA:Phe-GAA-1-3	73	4	6	12	12	7	5	6	13
FBgn0051602	tRNA:Asp-GTC-1-6	72	3	0	9	5	1	0	0	2
FBgn0051604	tRNA:Asp-GTC-1-4	72	1	0	0	0	4	2	0	0
FBgn0032053	mRpL51	628	230	180	191	236	74	161	128	175
FBgn0032051	CG13097	2522	372	331	239	283	200	466	227	280
FBgn0032050	CG13096	2450	410	338	233	263	242	536	259	226
FBgn0032048	Dh31	1295	1242	1094	1367	1682	463	1110	932	1117
FBgn0032049	Bace	1415	22	15	19	10	2	31	8	14
FBgn0051892	tRNA:Asp-GTC-1-3	72	0	0	0	0	1	0	0	1
FBgn0026718	Agpat2	2151	611	484	401	327	263	565	331	365
FBgn0027490	D12	3251	232	137	219	236	95	198	147	171
FBgn0001137	grk	1718	391	237	279	315	152	417	237	297
FBgn0032042	CG13398	3041	536	370	498	479	254	525	355	458
FBgn0014417	CG13397	2902	407	272	399	477	175	394	328	411
FBgn0001084	fy	1688	94	72	77	69	42	83	79	111
FBgn0040959	Peritrophin-15a	361	15	4	15	4	12	5	5	4
FBgn0040958	Peritrophin-15b	428	0	0	0	0	0	0	0	0
FBgn0040098	lectin-29Ca	792	0	2	2	0	10	3	10	2
FBgn0015583	Acp29AB	767	0	2	0	1	4	0	4	0
FBgn0032033	CG13392	922	132	64	101	92	37	92	66	89
FBgn0032031	CG13390	1230	140	83	91	94	44	85	80	81
FBgn0001114	Glt	3373	20524	14280	14763	15696	7602	18383	11658	11853
FBgn0051889	tRNA:Asp-GTC-1-7	72	0	3	0	0	1	1	7	0
FBgn0051890	tRNA:Asp-GTC-1-8	72	0	0	0	0	3	0	3	0
FBgn0032061	CatB	1893	37	22	34	34	27	41	44	39
FBgn0032065	CG12438	925	0	1	1	3	5	0	0	0
FBgn0029123	SoxN	4026	4247	3388	4252	4245	1827	4489	3280	3865
FBgn0052986	CG32986	968	0	0	0	0	0	0	0	0
FBgn0052987	CG32987	1037	0	0	0	0	0	0	0	0
FBgn0052988	CG32988	829	0	0	0	0	0	0	0	0
FBgn0052983	CG32983	821	0	0	0	0	0	0	0	0
FBgn0032072	CG9483	920	0	0	0	0	1	0	0	1
FBgn0032069	LManVI	3160	11	5	11	4	72	9	34	17
FBgn0032068	LManV	3074	5	4	2	5	20	15	24	3
FBgn0032067	LManIV	2953	6	3	0	0	18	1	10	5
FBgn0032066	LManIII	3198	2	1	7	0	9	4	20	6
FBgn0003209	raw	5011	3951	2901	3183	3302	1577	4005	2758	3136
FBgn0004914	Hnf4	5377	2749	1953	2037	2017	1069	2345	1463	1795
FBgn0032059	PrBP	1133	433	313	319	390	128	369	346	372
FBgn0032058	CG9289	2129	6	2	0	7	15	3	14	1
FBgn0051888	tRNA:Asp-GTC-1-9	72	1	1	0	0	0	0	0	2
FBgn0032057	CG9287	1979	3	1	14	0	18	0	18	6
FBgn0032074	Tsp29Fa	1391	10	8	11	7	14	13	14	9
FBgn0032075	Tsp29Fb	1230	466	305	361	402	200	490	419	471
FBgn0052985	CG32985	1962	1	1	0	1	4	0	11	1
FBgn0052984	CG32984	1935	0	1	1	1	22	3	24	3
FBgn0032082	CG18088	2628	5	3	4	1	15	4	11	8
FBgn0040963	CG18662	646	8	0	10	8	6	12	13	3
FBgn0032085	CG9555	1478	10	6	20	22	15	23	19	28
FBgn0032086	CG17906	971	0	0	0	0	0	0	0	0
FBgn0040964	CG18661	886	181	146	178	162	85	183	143	154
FBgn0015316	Try29F	1280	21	13	9	11	18	23	27	12
FBgn0032087	CG9568	644	2	4	2	0	7	1	4	0
FBgn0032088	CG13102	1835	0	0	0	0	1	2	0	1
FBgn0032094	CG12439	868	0	0	1	1	6	0	6	0
FBgn0032095	Toll-4	3378	13	2	6	6	35	13	13	25
FBgn0051609	CG31609	555	2	0	0	1	14	1	7	6
FBgn0032096	Or30a	1134	0	0	0	2	14	1	7	1
FBgn0052982	CG32982	3648	1923	1351	1639	1714	697	1713	1412	1556
FBgn0032100	CG13108	1021	156	125	204	232	72	144	129	183
FBgn0032101	CG9586	966	715	475	554	569	299	627	534	438
FBgn0051708	DIP-zeta	3562	469	379	536	693	190	482	337	462
FBgn0032090	CG9582	1326	1	2	0	1	14	0	2	1
FBgn0032089	Rcd-1r	1184	0	0	0	0	0	0	0	0
FBgn0013746	alien	3235	661	401	587	567	273	621	405	569
FBgn0011705	rost	1671	1151	795	102	126	678	1455	174	141
FBgn0032084	CG13101	1589	114	69	102	136	64	139	78	102
FBgn0032083	CG9541	2719	44	30	26	29	20	24	19	45
FBgn0032080	CG9525	3100	4	0	4	0	30	4	6	11
FBgn0032079	CG31886	3002	489	392	414	382	260	565	238	258
FBgn0032078	C1GalTA	2378	1057	637	878	872	361	1019	700	915
FBgn0041092	tai	11910	7146	5206	6685	6964	2929	7402	4687	6357
FBgn0032109	CG17005	2234	204	115	283	268	93	242	313	463
FBgn0010314	Cks30A	1147	22	23	34	42	18	23	46	54
FBgn0026439	Eaat1	3139	9675	6949	10010	11684	3690	9339	7752	9477
FBgn0032110	CG3748	1946	3	0	0	0	20	5	6	5
FBgn0032111	CG13110	527	1	0	0	1	3	0	8	2
FBgn0012036	Aldh	2070	16745	9803	12085	15245	5895	15199	8583	11887
FBgn0032116	Mco1	3337	360	261	137	156	117	189	114	95
FBgn0011232	scat	3558	767	504	754	619	276	731	493	706
FBgn0032119	CG3769	1333	2	5	0	10	13	11	13	2
FBgn0032115	CG4438	930	38	16	31	24	7	26	19	42
FBgn0032105	borr	1298	1	2	2	0	14	2	21	6
FBgn0032104	aust	929	7	4	26	12	7	5	8	7
FBgn0051885	tRNA:Thr-AGT-1-1	74	6	2	2	12	9	15	7	3
FBgn0002973	numb	4916	2830	2144	2642	2778	945	2679	1644	2337
FBgn0032123	Oatp30B	5581	2227	1682	2262	2396	932	2661	1291	2286
FBgn0032122	CG31883	1134	53	26	75	58	48	66	55	55
FBgn0032124	CG17855	1733	30	13	5	17	20	10	13	14
FBgn0032125	Cpr30B	711	2	5	7	5	10	0	2	11
FBgn0032126	CG13113	705	2	1	2	3	8	0	10	3
FBgn0032127	CG13114	1530	28	14	18	25	23	37	37	28
FBgn0032131	CG3841	2077	2	1	0	0	20	4	8	9
FBgn0019809	gcm2	2328	14	9	10	8	27	11	14	23
FBgn0040070	Trx-2	1357	2426	1477	1747	1988	946	2106	1162	1812
FBgn0032135	GlcAT-S	2682	1282	906	1075	1231	431	1202	800	1068
FBgn0032136	Apoltp	13330	24319	14828	12004	12668	9139	23903	9331	11550
FBgn0053299	CG33299	825	1	1	2	1	23	2	4	13
FBgn0015393	0	607	170	92	26	67	116	157	64	62
FBgn0011207	pelo	2045	894	575	599	720	286	818	435	566
FBgn0032138	CG4364	2124	5443	3507	2995	3405	2359	6399	3603	4040
FBgn0051710	CG31710	1495	982	782	855	855	365	942	620	674
FBgn0000273	Pka-C1	5725	19564	16478	19374	19710	6595	17707	12024	14997
FBgn0051882	CG31882	834	1	0	2	11	3	1	5	3
FBgn0032132	CG4382	1822	1	0	1	0	7	0	6	0
FBgn0014179	gcm	2173	9	8	0	6	25	9	36	15
FBgn0051709	CG31709	1395	2	4	1	3	7	5	11	6
FBgn0028479	Mtpalpha	2886	3300	2044	2139	2133	911	2736	1704	2245
FBgn0032129	jp	6900	7844	6057	6316	6076	2890	7398	4163	5548
FBgn0004868	Gdi	2501	5802	4355	5253	5423	2290	5738	3467	4946
FBgn0032139	CG13116	1006	910	650	647	763	356	910	624	774
FBgn0032140	CG13117	1305	2197	1926	1733	1674	812	1652	1462	1328
FBgn0032143	CG4017	1616	5	1	2	3	12	9	10	10
FBgn0032144	CG17633	1350	5	3	6	2	12	7	12	1
FBgn0032147	IP3K1	2097	295	183	250	327	162	319	246	322
FBgn0032149	CG4036	1017	115	79	77	90	55	117	123	99
FBgn0032169	CG4709	1731	159	69	97	145	62	127	106	102
FBgn0032170	CG4658	2735	924	645	768	798	290	896	552	874
FBgn0032172	CG5850	4140	679	481	546	572	253	697	394	637
FBgn0032171	CG5846	989	82	79	107	75	62	102	73	78
FBgn0032168	CG13126	1989	161	90	147	148	71	163	103	162
FBgn0063449	Uhg2	419	217	168	153	171	108	267	159	137
FBgn0025881	snoRNA:Me18S-A1576	113	16	10	7	2	7	18	1	5
FBgn0063389	snoRNA:Me18S-G1620	68	2	4	0	0	2	12	12	2
FBgn0063392	snoRNA:U14:30Ea	81	21	9	7	3	7	24	0	3
FBgn0063391	snoRNA:U14:30Eb	81	10	7	2	1	14	4	21	7
FBgn0032150	CG13123	1094	77	41	64	55	33	53	28	60
FBgn0042174	0	2572	1343	842	1049	1050	372	954	1130	959
FBgn0011291	Taf11	777	166	140	132	163	59	153	175	128
FBgn0015035	Cyp4e3	1805	631	292	91	168	76	94	42	41
FBgn0028704	Nckx30C	9704	34093	30428	40708	41564	13492	34543	30599	29855
FBgn0000180	bib	3276	297	181	305	354	118	343	269	314
FBgn0043456	Ndf	3150	3220	2209	2367	2460	1182	3128	2153	2271
FBgn0011584	Trp1	2459	4397	3300	3279	3461	1411	3872	2222	2605
FBgn0032176	CG13127	2623	1	1	5	1	33	7	5	4
FBgn0027600	obst-B	1149	69	57	83	71	30	42	64	41
FBgn0053302	Cpr31A	1229	2	0	1	1	8	1	10	16
FBgn0032178	Spn31A	1428	101	52	56	61	59	120	59	75
FBgn0032187	CG4839	6512	195	145	200	213	105	179	180	222
FBgn0032188	CG13137	1389	62	53	99	79	25	76	57	91
FBgn0005593	RpL7	1167	20507	15741	12725	14804	12518	32936	26358	14075
FBgn0032194	ath	2331	290	194	208	247	125	302	209	231
FBgn0032195	Bcs1	1710	169	91	155	136	76	178	114	122
FBgn0032198	eEF1delta	928	2122	1356	981	1162	789	1707	938	922
FBgn0032197	ova	2388	653	519	647	621	257	677	494	589
FBgn0032196	CG5708	1326	497	381	463	506	226	513	403	432
FBgn0024320	Npc1a	5198	3120	2236	2544	2762	1023	3016	1606	2729
FBgn0032193	CG5727	772	151	119	149	124	59	134	98	120
FBgn0032192	CG5731	1761	19	12	13	30	15	21	33	20
FBgn0032191	Snx17	2205	1061	685	949	1047	391	985	780	1017
FBgn0032189	Ripalpha	1259	225	221	301	204	137	249	242	217
FBgn0028675	Sur	7393	133	125	137	154	86	164	130	128
FBgn0051874	Fum4	1623	3	6	8	6	7	3	15	8
FBgn0032184	CG13135	643	78	63	61	71	30	55	34	72
FBgn0032181	CG13133	1182	159	80	145	131	44	196	90	158
FBgn0032175	CG13131	4130	6	5	7	6	44	12	25	13
FBgn0051755	SoYb	4909	342	327	205	123	338	156	310	111
FBgn0051875	CG31875	1443	16	12	6	17	16	13	16	11
FBgn0040965	lncRNA:CR13130	833	28	17	35	44	16	31	38	43
FBgn0004419	me31B	1845	2060	1790	1708	1596	735	1837	1161	1441
FBgn0051717	CG31717	910	174	106	142	130	65	174	139	150
FBgn0010407	Ror	2271	249	149	237	304	106	208	183	191
FBgn0032204	CG4953	1746	234	181	213	180	110	245	168	212
FBgn0032205	CG4957	861	147	89	137	103	68	124	71	97
FBgn0032214	CG4968	986	372	301	296	343	135	349	389	323
FBgn0032217	CG4972	2080	995	682	827	905	390	1000	764	884
FBgn0032219	CG4995	1507	10	7	4	0	15	7	13	3
FBgn0032222	Cox10	1473	705	411	605	650	265	726	555	633
FBgn0032223	GATAd	3647	2347	1966	2296	2557	927	2116	1761	2060
FBgn0019932	SamDC	1224	683	581	560	577	299	749	511	517
FBgn0051715	CG31715	580	482	310	292	388	173	346	357	339
FBgn0032224	Sps2	1460	460	252	335	348	155	425	293	388
FBgn0032225	CG5022	2086	219	137	242	235	84	214	188	198
FBgn0032229	ClpP	1175	949	682	798	925	381	847	798	757
FBgn0003087	pim	978	8	6	18	15	18	14	15	21
FBgn0032230	lft	1281	527	419	476	432	218	612	258	476
FBgn0032231	CG5056	1255	206	140	151	160	106	204	151	184
FBgn0032233	dpr19	2684	1032	717	1102	1142	396	1013	689	995
FBgn0032234	gny	2557	104	78	77	99	52	86	83	92
FBgn0032235	CG5096	1649	8	3	13	9	10	14	17	18
FBgn0032236	mRpS7	917	474	364	332	442	193	393	276	398
FBgn0051716	Cnot4	4475	5280	3789	4521	5276	1860	5564	3592	4479
FBgn0051718	Ir31a	2263	17	7	18	25	16	8	37	15
FBgn0003942	RpS27A	592	10948	6543	5543	5774	5485	11198	5392	6261
FBgn0025366	Ip259	1142	3521	2303	2393	2378	1564	3718	2732	2625
FBgn0032243	Klp31E	3850	476	352	386	436	215	599	328	460
FBgn0032244	RfC3	1134	55	32	70	42	24	40	40	50
FBgn0032246	Wdfy2	1666	650	438	497	504	257	646	326	593
FBgn0032247	CG5188	1050	101	42	49	90	46	89	85	76
FBgn0004915	TfIIB	1604	287	268	267	280	144	344	278	267
FBgn0032250	holn1	1198	354	262	310	293	118	304	204	209
FBgn0027052	STUB1	1277	1085	892	947	956	356	944	671	797
FBgn0032251	Nse4	1383	163	109	143	146	75	167	125	115
FBgn0032252	loh	3374	38	44	63	50	56	65	66	53
FBgn0027611	LManII	3633	4044	2727	5911	6176	1592	4086	4825	6663
FBgn0032256	RluA-2	2013	226	188	234	193	146	262	132	177
FBgn0026431	Grip75	2141	216	137	207	199	109	227	159	228
FBgn0032260	CG13144	1555	31	39	13	13	6	11	17	13
FBgn0032258	Cog4	2666	427	303	366	376	184	439	284	418
FBgn0051719	RluA-1	3207	1075	752	754	805	436	1259	529	822
FBgn0032253	LManI	3248	324	194	347	382	118	324	285	340
FBgn0032249	TBC1D16	2896	1888	1500	1819	1822	563	1702	1217	1687
FBgn0032248	Bug22	943	222	216	187	183	73	238	138	173
FBgn0005683	pie	2089	19	7	12	31	25	19	51	26
FBgn0032242	CG5355	2404	1025	585	812	948	397	1027	660	851
FBgn0004106	Cdk1	1082	2	1	5	8	9	6	6	3
FBgn0053303	CG33303	2333	878	691	788	813	308	867	694	726
FBgn0027568	Cand1	4120	1122	803	1034	1064	388	1235	770	1103
FBgn0032228	CG5367	1405	0	0	0	3	10	4	12	2
FBgn0032221	Schip1	2063	1744	1494	1799	1881	665	1781	1330	1537
FBgn0011703	RnrL	2577	111	55	56	73	54	80	35	74
FBgn0032218	CG5381	2788	1416	1156	1244	1331	596	1382	1137	1058
FBgn0032216	Usp14	1632	675	493	421	473	219	541	344	517
FBgn0027491	Cdk5alpha	2040	2820	2147	3065	2797	1019	2646	2688	2549
FBgn0032213	CG5390	1401	3157	2094	2527	2536	907	2282	2398	2526
FBgn0005322	nmd	1719	539	344	352	501	277	643	399	428
FBgn0032211	CG13138	1958	3	2	3	0	27	8	19	1
FBgn0032210	CYLD	2340	883	620	897	787	358	877	815	793
FBgn0032209	Hand	713	2	1	5	3	7	4	0	4
FBgn0032208	Ufd4	8431	9716	6223	8302	8874	3123	9158	6299	8805
FBgn0003751	trk	882	30	5	23	31	7	32	28	25
FBgn0011305	Rsf1	1760	2544	2141	2217	2507	1024	2302	1764	2006
FBgn0032200	CG5676	769	1410	1103	1288	1402	468	1189	928	954
FBgn0000229	bsk	2018	2525	1955	2474	2747	900	2289	2530	2193
FBgn0024248	chico	3578	1459	1224	1298	1352	638	1652	1238	1294
FBgn0032261	CG6094	889	170	163	109	109	61	109	76	137
FBgn0010398	Lrr47	1874	91	57	101	65	35	70	74	97
FBgn0032264	Lip4	2370	383	303	451	441	162	394	376	523
FBgn0032265	CG18301	1371	0	0	0	4	5	1	9	4
FBgn0032266	CG18302	2144	178	173	642	728	102	260	693	856
FBgn0032268	CG6138	758	32	16	22	45	11	46	28	32
FBgn0051872	CG31872	3401	17	14	16	14	44	18	22	16
FBgn0043825	CG18284	1539	4	0	2	2	16	12	2	0
FBgn0032276	0	2737	3	3	4	2	23	2	19	6
FBgn0051871	CG31871	2332	75	50	71	58	39	75	84	97
FBgn0040496	CG17104	2130	19	13	20	24	50	20	38	18
FBgn0032280	CG17105	746	1	0	1	0	8	0	17	1
FBgn0032281	CG17107	627	112	35	73	79	47	52	57	90
FBgn0032287	CG6415	1254	831	481	612	806	382	733	390	516
FBgn0032289	CG6431	1963	3	0	0	7	9	4	13	2
FBgn0032290	CG6443	1184	186	167	235	206	99	217	157	189
FBgn0032291	CG17118	979	5	6	1	3	8	7	5	8
FBgn0032293	Dpy-30L1	655	390	395	340	281	153	395	318	268
FBgn0032295	CG12299	3310	1015	651	959	888	370	1056	838	862
FBgn0027550	CG6495	2581	1606	1025	1346	1464	595	1505	1205	1600
FBgn0015320	Ubc2	2252	833	603	711	779	399	827	563	663
FBgn0032297	CG17124	2989	3595	3000	2957	3303	1557	3867	2815	2622
FBgn0032296	CG6729	2993	337	238	304	302	141	369	293	336
FBgn0032294	Vha16-5	725	0	1	1	0	5	1	9	0
FBgn0027868	Nup107	2715	240	130	187	197	97	236	155	225
FBgn0032292	EMC3	964	567	377	379	477	205	427	445	395
FBgn0024740	Lip2	2292	31	23	101	132	30	52	130	101
FBgn0023496	Lip1	1681	2	2	8	4	20	14	17	12
FBgn0032286	CG7300	3044	0	0	0	0	0	0	0	3
FBgn0032285	CG17108	1164	30592	17504	62699	63510	8972	28273	29905	65410
FBgn0032284	CG7294	538	23	10	9	18	7	19	25	4
FBgn0032283	CG7296	943	765	388	566	687	264	540	483	563
FBgn0032282	CG7299	983	7092	4273	4512	5369	2208	4678	4412	3451
FBgn0032271	CG7329	1963	6	2	5	14	17	6	9	8
FBgn0032269	w-cup	1873	98	77	88	94	70	75	116	90
FBgn0032262	CG7384	2261	260	166	63	108	141	364	131	127
FBgn0032299	CG17127	469	13	14	11	11	8	16	16	6
FBgn0051870	CG31870	1205	15	11	21	20	16	33	41	23
FBgn0032303	CG6508	1379	14	5	15	9	6	13	30	6
FBgn0032304	CG17134	1263	25	10	14	18	13	24	17	30
FBgn0027363	Stam	2854	3450	2702	2929	3046	1264	3149	2157	2540
FBgn0032311	CG12517	556	1	0	1	4	4	3	8	1
FBgn0032318	CG14072	778	47	37	38	43	36	50	42	42
FBgn0032321	YL-1	1456	374	196	311	355	140	335	306	213
FBgn0032322	CG16743	1013	2559	2083	1008	1045	1142	2074	801	779
FBgn0041781	SCAR	3118	2061	1435	1708	1819	679	2090	1479	1737
FBgn0026148	CG12253	1240	163	132	132	176	55	165	95	163
FBgn0026147	TTLL4A	7646	1957	1610	2192	2214	927	2368	1766	2004
FBgn0040096	lectin-33A	612	0	0	0	3	6	0	10	4
FBgn0023415	Acp32CD	886	11	11	17	17	21	9	16	18
FBgn0032331	CG14913	1716	22	20	22	14	36	21	71	26
FBgn0040967	CG18666	514	11	17	6	27	14	25	10	13
FBgn0032330	Samuel	5666	1134	878	883	996	599	1188	727	880
FBgn0032329	Art8	1210	1	1	0	0	0	4	0	0
FBgn0015756	RpL9	916	9657	5354	4894	6130	4843	11608	5254	6449
FBgn0000146	aub	3015	18	19	28	38	30	43	50	45
FBgn0004872	piwi	3073	16	7	34	16	32	28	59	46
FBgn0010612	ATPsynG	789	3686	2323	2326	2769	1599	3224	2738	2189
FBgn0000018	abo	1794	103	91	124	65	49	133	95	108
FBgn0053129	CG33129	3508	2178	1610	1535	1626	734	1818	1076	1594
FBgn0032315	CG14069	598	1	0	1	0	2	2	1	1
FBgn0032314	CG7309	2093	6	6	6	2	19	9	30	6
FBgn0032313	CG14070	1229	5	1	0	1	17	3	8	5
FBgn0032312	CG14071	1232	1	0	3	0	7	1	10	2
FBgn0024227	aurB	1183	6	5	5	10	10	11	9	2
FBgn0027453	Dnz1	1949	1110	828	933	954	368	935	696	866
FBgn0069354	Porin2	1128	23	14	13	8	15	8	6	12
FBgn0032305	CG6700	4511	6781	5725	6320	6236	2708	6811	4672	5246
FBgn0051869	CG31869	3860	1658	1308	1454	1570	670	1657	1190	1470
FBgn0032298	CG6724	1535	259	116	130	173	97	271	142	162
FBgn0032335	CG14915	506	0	0	0	0	0	0	0	0
FBgn0032338	CG16854	3075	435	301	365	345	180	393	273	335
FBgn0032339	Wdr59	3292	507	372	468	430	249	535	281	557
FBgn0041246	Gr32a	1623	21	14	31	21	12	24	30	10
FBgn0032348	CG4751	4883	1262	898	1086	1030	448	1122	790	1154
FBgn0040211	hgo	1445	486	321	413	458	195	395	332	494
FBgn0032354	Boh2	1399	95	74	107	115	47	133	143	98
FBgn0032358	Ppt2	1191	319	271	289	332	183	374	266	296
FBgn0020270	mre11	2013	483	239	369	331	175	410	250	384
FBgn0040232	cmet	7008	8	7	22	19	71	18	30	21
FBgn0014076	Vm32E	499	25	27	29	28	12	13	14	39
FBgn0032350	CG6287	1284	4904	3520	4766	5239	2011	4630	3439	4433
FBgn0010197	Gyc32E	3845	96	44	35	54	36	107	50	57
FBgn0051867	CG31867	839	5	2	1	1	7	4	14	6
FBgn0028700	RfC38	1604	93	45	72	61	33	80	53	86
FBgn0032346	Csl4	940	83	47	70	74	25	83	25	58
FBgn0032345	Dnaaf4	953	5	6	5	5	12	3	9	9
FBgn0027582	CG6230	4327	1251	788	907	873	398	1140	719	964
FBgn0032343	Idua	2308	169	111	188	148	77	154	89	137
FBgn0032341	Reps	4820	1070	866	1288	1176	457	1153	829	1025
FBgn0032337	AstCC	1173	18	9	4	15	22	6	5	7
FBgn0032336	AstC	1202	1951	1860	2159	2314	685	1938	2080	1679
FBgn0000287	salr	5536	855	645	772	834	286	695	601	729
FBgn0003313	sala	1697	0	0	0	0	0	0	0	0
FBgn0032362	spz4	2954	29	28	32	24	40	35	23	31
FBgn0051706	CG31706	1625	1104	623	845	865	464	1113	581	1095
FBgn0028490	CG31705	2760	11534	8696	9293	8841	4539	10275	7956	9090
FBgn0032366	CG14930	866	0	0	0	0	0	0	0	0
FBgn0032363	Dlg5	7385	2363	1612	1886	2140	816	2432	1461	2305
FBgn0032361	0	1876	304	210	280	265	118	302	213	270
FBgn0032360	CG14926	853	0	3	2	2	2	1	16	1
FBgn0015400	kek2	6939	2746	2000	2754	2783	898	2642	1813	2367
FBgn0032371	CG4983	1666	4	9	2	5	11	4	24	0
FBgn0032372	CG4988	1218	0	0	0	2	4	3	15	2
FBgn0032373	Vha100-5	2918	3	5	0	0	12	5	10	0
FBgn0032374	CG14931	1024	1	4	3	1	17	1	6	0
FBgn0032375	CG14932	808	0	0	0	1	0	1	0	5
FBgn0032378	CycY	2553	1232	929	1166	1349	544	1225	895	1093
FBgn0020309	crol	7421	11090	9070	10640	10104	4327	10918	7147	8652
FBgn0032377	CG14937	1596	43	21	20	57	29	37	25	50
FBgn0032376	Tsp33B	1111	2	1	0	1	7	1	6	1
FBgn0032370	CG12307	680	3	0	2	0	4	0	1	0
FBgn0032368	spag4	1091	65	42	43	67	37	47	42	71
FBgn0028412	Mst33A	1342	39	47	47	40	20	21	41	44
FBgn0051704	CG31704	514	28	10	54	68	16	34	64	46
FBgn0040968	CG14933	1185	142	91	195	181	67	153	137	170
FBgn0032381	Mal-B1	1814	188	116	155	223	75	176	116	174
FBgn0032382	Mal-B2	2328	1585	1120	1665	1846	655	1769	1089	1760
FBgn0026392	Or33a	1137	1	0	0	5	2	4	6	3
FBgn0026391	Or33b	1140	1	0	0	0	3	0	7	1
FBgn0026390	Or33c	1155	7	0	0	0	9	6	5	1
FBgn0005664	Crys	2261	238	159	292	259	254	753	387	538
FBgn0032385	CG16964	793	3	4	0	0	5	1	9	2
FBgn0032387	CG16965	2300	176	146	303	355	97	237	370	350
FBgn0032390	dgt2	987	103	41	106	58	31	63	70	56
FBgn0051866	Ada1-2	1089	58	48	60	51	18	58	28	39
FBgn0051864	Qtzl	926	23	14	21	35	6	23	37	22
FBgn0051865	Ada1-1	1093	67	41	77	41	22	58	2	31
FBgn0032393	Nfs1	1533	528	357	517	498	226	609	434	502
FBgn0014019	Rh5	1572	3813	2552	3138	3211	1679	4010	2566	3296
FBgn0010497	dmGlut	2426	178	81	100	131	75	148	120	136
FBgn0042126	CG18788	1804	4	1	15	7	6	5	15	3
FBgn0032402	PLCXD	2486	1059	646	1067	1126	413	1092	836	1345
FBgn0032404	RpL7-like	1793	0	0	0	0	0	0	0	0
FBgn0032406	CG14947	1035	5	6	3	9	13	4	2	11
FBgn0027505	Rab3-GAP	4340	520	326	403	502	196	566	301	448
FBgn0032401	Plzf	2152	119	68	102	97	70	135	89	109
FBgn0032400	CG6770	776	32388	27530	23624	28829	13375	27078	14619	15622
FBgn0032399	CG6785	3980	43	35	56	21	54	47	47	65
FBgn0032398	CG6766	1882	1209	791	911	1053	455	1195	784	977
FBgn0032397	Tom70	2438	529	445	496	581	204	537	441	482
FBgn0032395	Wdr81	6470	775	565	913	747	305	918	675	862
FBgn0032394	Hacd1	1033	614	436	590	598	266	740	624	532
FBgn0042125	CG18787	1386	34	12	28	24	19	68	35	33
FBgn0042127	CG18789	1389	82	54	51	39	37	55	51	58
FBgn0000588	esc	1704	1096	805	1226	1056	217	719	450	605
FBgn0032407	Pex19	1596	880	644	543	694	381	633	391	594
FBgn0028707	Mt2	1114	44	17	15	7	31	30	2	21
FBgn0032409	Ced-12	2586	606	441	462	509	213	631	347	514
FBgn0027081	ThrRS	2896	1416	1054	1099	1273	540	1440	974	1133
FBgn0032414	CG17211	5159	1473	1225	1642	1518	629	1689	1022	1280
FBgn0032416	Gr33a	1634	8	5	26	21	27	28	15	26
FBgn0051760	CG31760	4723	2476	1648	2270	2428	835	2124	1416	2046
FBgn0051861	CG31861	764	20	11	23	29	17	19	33	19
FBgn0051860	ZnT33D	2264	314	258	322	387	111	296	239	253
FBgn0032419	CG17217	626	18	28	7	9	4	6	23	6
FBgn0032421	crok	1033	218	175	159	138	61	228	159	190
FBgn0000114	bru1	7791	2872	2021	2196	2588	1385	3053	1883	2336
FBgn0051759	CG31759	2402	195	169	127	151	88	226	141	107
FBgn0051862	CG31862	630	6	6	10	13	5	4	4	2
FBgn0032424	CG17010	1413	16	9	20	7	9	15	16	23
FBgn0032422	atilla	834	2100	1275	1375	1817	928	1959	1820	1670
FBgn0032420	CG6583	1071	434	356	402	365	165	424	433	353
FBgn0032415	rho-6	944	23	18	21	25	24	48	15	29
FBgn0015797	Rab6	1896	1692	1181	1240	1392	571	1497	1257	1227
FBgn0029137	Patsas	2466	356	273	431	329	134	343	272	387
FBgn0032408	CG6712	1336	389	257	173	287	144	331	137	214
FBgn0041195	Pkd2	3271	13	7	5	9	38	16	51	11
FBgn0032428	Fam92	1326	57	32	51	69	33	70	72	61
FBgn0032430	Trm1	1815	216	145	158	199	123	250	195	137
FBgn0020443	eRF3	4409	4156	2882	2781	2939	1398	3779	2241	2297
FBgn0032435	Oatp33Eb	2743	14	6	5	5	7	19	15	19
FBgn0032437	CR17024	1288	10	8	16	17	8	9	9	25
FBgn0032439	Ref2	1749	2	0	0	0	23	2	17	4
FBgn0051858	t-cup	718	188	127	193	150	40	160	115	159
FBgn0032436	CG5418	1196	55	38	26	8	45	51	35	26
FBgn0032434	CG5421	1623	6	4	2	6	19	4	19	0
FBgn0032433	Oatp33Ea	3025	133	93	162	153	69	141	122	133
FBgn0032431	CG5435	929	16	10	23	11	4	23	7	13
FBgn0032429	CG5446	998	876	602	554	716	311	761	581	656
FBgn0004394	pdm2	4624	176	156	168	145	104	164	228	156
FBgn0032445	CG6153	821	98	61	68	68	27	68	44	81
FBgn0032447	PICK1	2293	376	240	305	310	136	394	290	350
FBgn0032451	spict	1461	663	505	615	735	282	756	681	761
FBgn0032453	CG6180	1020	1085	815	858	1069	437	1017	963	1005
FBgn0015399	kek1	5788	3747	2854	3349	3580	1321	3248	2329	2789
FBgn0032457	CG15483	1382	0	0	0	5	14	6	8	3
FBgn0032454	CG5787	3637	1073	726	892	932	414	1051	710	937
FBgn0032452	CG15484	913	5	3	4	1	6	4	2	8
FBgn0032450	CG5776	3392	133	94	70	92	61	130	74	118
FBgn0032449	CG17036	1765	75	40	40	67	26	60	50	59
FBgn0032448	CG5781	898	29	23	9	13	11	22	16	27
FBgn0032446	IFT43	881	33	17	14	26	20	30	26	13
FBgn0032444	CCT4	1916	1012	755	790	794	446	1172	766	808
FBgn0032442	Nepl7	2467	15	17	32	19	34	12	26	12
FBgn0040509	ACXB	3557	1	0	0	4	21	2	29	4
FBgn0040510	ACXA	3567	6	3	9	3	29	1	24	3
FBgn0040506	ACXE	3448	0	1	0	3	20	1	33	6
FBgn0032462	CG16800	1030	5	2	6	10	34	12	23	27
FBgn0032464	Vha68-3	2445	4	16	3	8	10	9	17	4
FBgn0021796	Tor	7987	1752	1196	1525	1454	583	1727	1096	1651
FBgn0032470	Ttc30	2105	129	63	46	33	56	100	44	39
FBgn0028965	CG9933	1366	387	286	240	331	144	342	280	285
FBgn0032467	Ube4B	4759	1551	1046	1262	1244	558	1424	1042	1296
FBgn0032465	Yip1d1	1207	719	509	528	467	280	599	417	479
FBgn0032471	CG5122	4007	10	2	11	9	62	13	39	16
FBgn0028410	Pk34A	1303	3	3	7	3	9	8	0	4
FBgn0032473	kmg	2364	1	7	1	7	20	12	23	24
FBgn0024291	Sirt1	3809	2750	2109	2627	2868	1016	2800	2154	2264
FBgn0032476	CG5439	1829	206	141	181	161	56	217	105	245
FBgn0032477	Alg7	1557	675	523	605	595	261	713	510	601
FBgn0032478	Rsph1	1262	23	13	12	23	6	12	19	18
FBgn0032480	Edem2	4085	1370	929	1192	1241	520	1462	966	1286
FBgn0032482	Pect	2210	4560	3690	3649	4245	1784	5114	2993	3490
FBgn0004192	snRNA:U2:34ABb	192	15	16	13	11	22	17	11	10
FBgn0032486	mRF1	1420	208	136	153	148	75	208	118	122
FBgn0032488	CG16812	1721	444	278	388	444	183	467	279	375
FBgn0032490	CG16813	902	3	0	0	3	8	2	13	2
FBgn0032491	CG16815	718	0	0	2	2	8	0	7	3
FBgn0032492	Prosalpha6T	1020	4	0	18	3	4	0	6	8
FBgn0027586	Jhbp14	1044	6835	4577	3977	4086	2735	5484	3560	4977
FBgn0032494	Jhbp13	1079	4543	3108	3040	3026	1359	2743	2082	3139
FBgn0003935	snRNA:U5:34A	127	60	38	22	41	16	37	0	24
FBgn0032495	CG16820	1574	674	520	341	375	296	499	390	408
FBgn0051851	Naa20B	1168	2	0	1	0	6	0	2	0
FBgn0032499	Uvrag	2520	275	160	226	211	90	273	112	294
FBgn0051729	CG31729	5656	5956	4091	5449	5608	2224	6552	3824	5622
FBgn0032503	CG16825	3020	197	110	179	174	45	165	151	200
FBgn0032505	CG16826	1248	19	23	19	14	11	43	18	14
FBgn0032509	CG6523	837	569	384	413	413	261	573	320	415
FBgn0051852	Tap42	1335	438	276	357	396	197	387	307	310
FBgn0051855	CG31855	1126	337	227	280	299	95	334	359	288
FBgn0032513	CG6565	2327	768	568	613	726	267	767	485	604
FBgn0025724	beta'COP	3066	1338	839	854	952	480	1257	696	965
FBgn0032514	CG9302	1972	228	162	176	212	101	246	119	221
FBgn0032512	Bdp1	2352	461	326	319	388	187	462	252	355
FBgn0032511	ND-B22	871	1019	714	832	845	430	985	768	842
FBgn0022069	Nnp-1	2882	516	338	386	483	220	640	358	453
FBgn0032507	CG9377	1191	283	195	324	372	197	429	284	527
FBgn0032506	CG9395	4191	1493	1078	1542	1630	518	1365	1001	1528
FBgn0028406	Drep4	2146	60	54	60	88	46	85	105	88
FBgn0051848	CG31848	816	20	20	20	31	21	12	7	17
FBgn0051730	CG31730	680	3	2	4	2	16	1	15	4
FBgn0032493	Mabi	863	15	7	21	11	9	16	4	4
FBgn0032489	CG15480	656	1	5	0	0	16	4	8	8
FBgn0032487	Ski6	980	90	37	56	71	29	62	50	43
FBgn0032485	CG9426	3184	929	589	910	894	350	1052	780	874
FBgn0032484	kek4	2703	816	786	803	951	375	1090	682	856
FBgn0004191	snRNA:U2:34ABa	192	299	181	139	182	120	195	117	119
FBgn0032483	CG15482	1042	24	9	7	11	12	24	6	8
FBgn0032481	CG16972	5882	1074	772	859	989	394	1123	853	914
FBgn0032479	CG16974	5528	6574	4776	6090	6520	2285	6378	4546	5908
FBgn0051849	Mgat3	2199	185	108	161	173	73	161	120	156
FBgn0032475	Sfmbt	5006	911	657	818	858	365	873	588	869
FBgn0032474	DnaJ-H	2233	21	16	44	44	484	1392	1161	1323
FBgn0040972	CG16978	409	812	531	784	898	213	412	480	552
FBgn0032472	CG9928	459	3363	2360	2400	2374	1320	2444	2174	2590
FBgn0032517	CG7099	6023	472	246	399	417	169	400	312	372
FBgn0032521	CG7110	3041	373	301	377	372	202	402	261	342
FBgn0032522	CG16848	1198	11	1	0	0	15	3	26	2
FBgn0026760	Tehao	3181	92	25	77	60	42	78	41	51
FBgn0028942	CG16852	835	24	21	41	30	22	29	24	34
FBgn0028941	CG16853	1366	59	38	47	66	20	68	27	49
FBgn0028546	ics	1718	505	367	377	451	216	576	327	366
FBgn0028513	CG9254	1684	108	76	108	105	50	104	75	90
FBgn0023407	B4	8114	7989	5879	6413	7236	2670	7566	5191	6073
FBgn0032530	CG9263	751	20	8	15	9	10	11	13	12
FBgn0028943	CG15638	488	17	8	6	17	18	12	14	6
FBgn0032525	Hsp60D	1960	188	139	188	167	65	157	149	200
FBgn0032524	Hacd2	1335	475	396	475	600	240	518	494	477
FBgn0032523	CG16956	737	2	0	6	0	2	1	0	0
FBgn0003983	Vm34Ca	491	7	6	2	6	11	7	1	6
FBgn0032520	CG10859	2209	4	2	4	6	11	2	31	2
FBgn0032519	CG16957	825	1	2	0	0	11	1	20	1
FBgn0032518	RpL24	1265	16639	10437	9529	10625	7421	17371	7818	11637
FBgn0032516	Ing5	1044	254	180	193	195	106	256	166	171
FBgn0028527	CG18507	3620	1533	1130	1314	1144	554	1537	1039	1191
FBgn0028848	Gpo3	2316	40	21	37	33	30	52	32	52
FBgn0051813	nur	893	0	0	1	3	6	1	6	3
FBgn0028541	TM9SF4	2669	987	744	839	805	347	959	708	882
FBgn0051845	asRNA:CR31845	868	12	6	22	14	24	44	33	11
FBgn0024846	p38b	1821	376	206	289	331	148	400	202	410
FBgn0028539	Eato	5211	1460	1117	1283	1345	520	1454	1093	1292
FBgn0028931	CG16863	2237	97	51	96	93	49	118	87	99
FBgn0028538	Sec71	5818	2109	1320	1788	1957	709	2139	1396	2074
FBgn0027844	CAH1	1456	1973	2049	1454	1637	600	956	1134	890
FBgn0028919	CG16865	1549	425	296	300	361	151	365	317	240
FBgn0001965	Sos	5635	2647	1713	2316	2235	822	2518	1574	2362
FBgn0015271	Orc5	1687	35	24	26	19	18	45	48	27
FBgn0026373	Polr2C	970	138	80	129	75	47	127	129	106
FBgn0028509	CenG1A	5368	3045	2062	2799	2834	1182	3138	2357	2614
FBgn0028534	CG7916	923	12	13	15	13	14	18	3	18
FBgn0028533	CG7953	1154	13	11	17	17	5	17	16	20
FBgn0028532	CG7968	867	9	6	5	4	6	6	9	7
FBgn0012037	Ance	2183	486	337	577	617	224	494	536	621
FBgn0032535	Ance-2	2222	9	0	3	0	14	3	19	0
FBgn0025115	Acyp	570	0	0	0	0	2	3	8	3
FBgn0028544	Vajk3	1413	246	251	174	201	114	185	168	153
FBgn0028938	Vajk1	2433	596	470	540	489	287	627	450	501
FBgn0019890	Smg5	5096	2700	1809	2443	2509	970	2793	1864	2629
FBgn0028920	CG8997	1347	37	22	35	20	22	37	25	37
FBgn0053306	CG33306	800	37	15	28	20	14	14	20	22
FBgn0053307	CG33307	1832	784	430	460	673	432	985	541	465
FBgn0001961	Arpc1	1732	2253	2395	2296	1826	762	2284	2306	1795
FBgn0004406	PolG1	3679	111	66	69	87	62	124	100	115
FBgn0032533	CG16888	557	0	0	0	0	0	0	0	0
FBgn0028658	Adat1	3003	89	57	52	108	35	91	82	95
FBgn0028932	CG16890	1232	139	99	149	142	64	172	70	124
FBgn0028847	CG9014	1377	5	4	1	4	11	2	3	2
FBgn0051814	DIP-kappa	3986	758	459	730	838	297	729	524	782
FBgn0027929	NimB1	1289	193	122	96	142	85	222	80	136
FBgn0028936	NimB5	1395	192	148	157	188	133	204	150	151
FBgn0028940	Cyp28a5	1766	1637	1224	1321	1518	743	1907	1450	1618
FBgn0028939	NimC2	2819	140	55	43	42	58	127	64	72
FBgn0027348	bgm	2636	1460	895	939	871	653	1595	730	1034
FBgn0028519	0	2206	10	0	5	9	38	17	37	4
FBgn0028875	nAChRalpha5	9373	9955	8832	11474	11690	3778	10254	8514	8410
FBgn0051769	CG31769	1086	2075	1479	2037	2222	767	1813	1715	1748
FBgn0028526	CG15293	1337	4457	3283	5611	6206	2391	5357	5764	5290
FBgn0028872	CG18095	2036	3	1	0	2	11	4	5	3
FBgn0051840	lncRNA:CR31840	378	2	0	0	0	8	2	4	4
FBgn0001967	NimC3	852	0	0	0	0	0	0	0	0
FBgn0028909	tRNA:Gln-CTG-4-1	72	0	0	0	0	0	4	0	1
FBgn0003255	rk	5386	131	79	74	134	119	133	85	145
FBgn0028430	He	673	31	29	16	9	10	23	14	14
FBgn0028542	NimB4	1478	362	271	208	268	180	438	215	219
FBgn0028543	NimB2	1435	2242	1226	1405	1684	905	2304	1155	1938
FBgn0052971	CG32971	912	1	3	13	14	10	7	23	8
FBgn0028916	CG33090	4075	693	464	712	782	286	791	534	760
FBgn0028531	CG15286	1841	19	17	29	23	11	57	8	35
FBgn0015791	Rab14	1857	3302	3314	3551	3550	1490	3612	2415	2814
FBgn0001970	Pgant35A	2160	1	0	4	0	3	3	4	0
FBgn0028844	CG15283	641	2	1	0	0	13	1	3	0
FBgn0028871	Cpr35B	813	6	1	2	0	2	4	3	7
FBgn0004858	elB	3326	2039	1565	1676	1540	686	1723	1301	1441
FBgn0020258	ppk	2462	53	57	66	55	33	75	36	64
FBgn0028530	mTTF	1433	172	101	119	139	64	169	159	113
FBgn0005771	noc	2859	2584	1783	2247	2206	989	2472	1329	2023
FBgn0028882	tRNA:Pro-AGG-1-1	72	1	1	0	1	3	0	0	0
FBgn0028912	tRNA:Pro-AGG-1-2	72	1	0	0	3	2	3	0	4
FBgn0028910	tRNA:Pro-AGG-1-4	72	0	0	0	0	0	0	0	0
FBgn0028855	CG15282	701	377	247	201	169	27	18	25	26
FBgn0028911	tRNA:Pro-AGG-1-3	72	0	0	0	0	0	0	0	0
FBgn0028913	CG3473	712	1	0	0	2	12	0	0	1
FBgn0011866	tRNA:Gly-GCC-2-1	71	0	0	0	0	0	2	0	0
FBgn0011865	tRNA:Gly-GCC-1-7	71	0	0	0	0	2	0	0	0
FBgn0011864	tRNA:Gly-GCC-1-6	71	0	0	0	0	2	0	0	0
[truncated: 15,491 more rows]

## Sheet: (B) Normalized counts
Flybase ID	Symbol	Obp56h_KO_F_1	Obp56h_KO_F_2	Obp56h_KO_M_1	Obp56h_KO_M_2	CSB_F_1	CSB_F_2	CSB_M_1	CSB_M_2
FBgn0000003	7SLRNA:CR32864	2098.8	1447.99	1097.67	1624.66	1187.82	1143.68	626.626	1123.06
FBgn0000008	a	20.0427	17.0646	20.5542	19.5079	22.304	23.2657	24.2248	20.1256
FBgn0000014	abd-A	0.288609	0.0920506	0.407909	0.223362	4.07601	0.361497	1.73294	0.843992
FBgn0000015	Abd-B	0.149833	0.0641372	0.180454	0.164275	2.11709	0.287859	1.40085	0.420043
FBgn0000017	Abl	57.8614	56.0343	56.8076	54.0228	38.0122	49.7114	43.5785	53.1715
FBgn0000018	abo	5.33849	6.39335	7.35337	3.69369	5.54317	6.98967	6.52736	6.62572
FBgn0000024	Ace	207.409	237.324	268.208	266.83	173.056	216.504	229.9	234.241
FBgn0000028	acj6	24.5619	31.5598	28.7265	26.9755	23.8978	23.1398	26.2489	18.1986
FBgn0000032	Acph-1	10.8878	8.65593	9.67151	10.0737	11.7317	11.5057	8.22166	13.2138
FBgn0000036	nAChRalpha1	52.1622	66.6721	73.6033	69.2829	48.5146	53.5748	54.4052	53.3884
FBgn0000037	mAChR-A	53.8701	57.0608	59.6746	57.2025	45.3032	51.7724	44.0342	53.0117
FBgn0000038	nAChRbeta1	263.066	305.607	348.243	325.548	202.129	241.823	267.749	254.945
FBgn0000039	nAChRalpha2	23.2944	18.745	24.0674	25.4117	16.6644	22.2374	23.5477	25.0829
FBgn0000042	Act5C	853.489	953.682	912.431	876.536	826.989	869.843	1044.85	841.088
FBgn0000043	Act42A	45.5765	42.246	30.5551	32.2891	39.9406	44.6476	30.5507	33.3025
FBgn0000044	Act57B	1514.64	1616.52	1083.8	963.519	1105.74	1609.9	951.435	1118.55
FBgn0000045	Act79B	40.9493	41.8837	30.0958	36.4587	25.6976	30.282	28.551	36.2337
FBgn0000046	Act87E	244.028	312.534	231.654	198.971	208.254	240.042	215.604	150.566
FBgn0000047	Act88F	10.3768	11.6953	17.2753	15.4037	11.4516	10.3444	13.6788	14.7668
FBgn0000052	Pfas	25.3742	17.6525	42.8282	40.8795	24.3043	33.7662	28.5781	43.2895
FBgn0000053	Gart	36.8236	28.7414	52.036	56.4541	40.0377	53.7682	33.0337	46.2577
FBgn0000055	Adh	1.69135	1.78939	1.79356	2.44236	2.97129	0.878401	2.62497	3.17389
FBgn0000057	adp	33.8083	30.2585	33.5273	32.5284	29.5874	34.0336	25.6643	33.1479
FBgn0000061	al	0.926741	0.488528	1.5905	0.73383	3.59598	0.99189	2.32058	0.975066
FBgn0000063	Mps1	1.78062	1.70722	2.58389	1.42848	2.93853	2.81832	3.8574	2.31328
FBgn0000064	Ald1	723.212	742.642	775.849	845.57	631.862	786.779	816.539	762.594
FBgn0000071	Ama	0.191126	0.194307	0.546694	0.314325	2.50296	0.290694	1.71024	0.0565574
FBgn0000075	amd	2.8012	2.43693	2.24828	2.06275	2.5551	2.84032	1.66273	3.90953
FBgn0000077	amx	11.1161	9.1295	8.97777	8.31626	11.5603	11.9344	5.37438	10.0618
FBgn0000078	Amy-d	6.60029	7.69112	32.3929	30.406	9.73039	10.5671	30.7776	33.8543
FBgn0000079	Amy-p	0.557452	0.982328	3.82686	6.96753	1.33839	1.75224	3.76886	4.09098
FBgn0000083	AnxB9	157.035	157.474	136.512	139.862	138.04	165.596	131.113	153.862
FBgn0000084	AnxB10	121.467	97.335	73.5407	81.6712	109.205	118.93	69.9847	100.97
FBgn0000092	dyw	1.56043	0.870959	1.89038	3.52232	2.20378	2.14065	1.94691	3.25945
FBgn0000094	Anp	1.24642	1.68955	0.570438	0.81994	0.544097	1.01106	2.31327	0.885206
FBgn0000097	aop	46.5256	48.7615	52.101	50.5617	44.9507	50.9785	45.4951	47.4225
FBgn0000100	RpLP0	1059.99	868.52	635.195	623.498	921.06	1033.12	547.448	784.596
FBgn0000108	Appl	612.234	698.78	722.789	682.589	480.773	609.855	698.509	541.216
FBgn0000109	Aprt	25.9551	21.4799	19.5893	22.1665	26.8345	22.1622	23.4214	19.4034
FBgn0000114	bru1	34.2764	32.6951	29.9865	33.8642	36.0779	36.9455	29.7916	32.9998
FBgn0000115	Arl1	56.2423	62.3629	43.2696	44.4168	57.1453	55.2799	44.4207	47.5696
FBgn0000116	Argk1	900.215	761.062	695.764	659.39	780.4	718.791	508.147	714.295
FBgn0000117	arm	191.601	179.3	174.804	175.745	148.453	185.23	138.897	193.841
FBgn0000119	arr	23.1994	21.2369	23.5944	21.408	17.6198	25.4955	18.7024	28.0633
FBgn0000120	Arr1	3070.02	2737.05	2979	3162.3	2638.9	2977.34	3115.15	3362.45
FBgn0000121	Arr2	7877.23	6423.16	6924.89	7558.17	6083.59	7446	6504.86	8105.28
FBgn0000137	ase	0.191323	0.0518684	0.175122	0.377577	2.67257	0.232794	0.710163	0.362339
FBgn0000139	ash2	22.9649	20.3018	18.8973	19.2032	22.4287	22.7373	16.9867	20.7318
FBgn0000140	asp	0.132036	0.159092	0.0671421	0.225188	1.21679	0.401642	0.952972	0.173652
FBgn0000146	aub	0.555122	0.794284	0.988002	1.28489	2.01938	1.34465	2.04418	1.6427
FBgn0000147	aurA	1.88678	1.35871	1.01192	1.22826	1.93039	1.37507	1.95409	2.02394
FBgn0000150	awd	729.028	568.828	480.569	624.717	766.569	775.004	835.889	586.334
FBgn0000152	Axs	5.92202	4.89477	4.0902	4.39456	3.86192	4.02757	3.49447	4.18871
FBgn0000153	b	50.4765	46.4607	45.9431	49.2301	54.1828	53.8311	54.1553	77.326
FBgn0000157	Dll	29.7298	31.6148	35.1407	29.8844	24.1649	30.3445	31.4027	32.6623
FBgn0000158	bam	0.0490934	0.199641	0.617874	0.538257	0.964378	0	0	0.0581101
FBgn0000163	baz	33.6263	29.6306	30.0163	28.5572	28.481	31.7478	22.804	30.1324
FBgn0000166	bcd	0.329987	0.149101	0.0839011	0.080399	0.560188	0.371773	0.680479	0.0867986
FBgn0000173	ben	180.805	202.017	199.732	195.282	171.899	186.015	150.986	167.959
FBgn0000179	bi	43.2039	48.0587	43.0434	38.8047	41.2556	44.4261	35.8568	35.1761
FBgn0000180	bib	8.42978	6.96376	9.90474	11.0161	7.31009	9.87138	10.1215	10.5492
FBgn0000181	bic	969.705	951.906	799.689	760.902	993.08	1089.85	655.468	805.948
FBgn0000183	BicD	65.2471	69.5078	72.2338	79.0832	58.175	67.033	69.9049	70.6646
FBgn0000206	boss	110.388	98.5565	98.9364	93.0134	74.1606	92.0288	83.9488	103.157
FBgn0000212	brm	56.6337	49.182	49.2112	53.2771	42.4969	54.359	51.226	57.1835
FBgn0000216	Brd	0.17478	0	0.599924	0.191628	3.05185	0	1.1585	1.44817
FBgn0000221	brn	5.51485	4.34622	4.91579	4.35907	6.01846	3.64123	3.14536	5.00966
FBgn0000227	Elba1	0.0687744	0	0.550818	0.0754038	1.50109	0	0.911716	0.244217
FBgn0000228	Nin	52.0953	51.9633	56.1252	56.9316	39.9094	59.9231	57.5879	54.6192
FBgn0000229	bsk	116.344	122.105	130.426	138.774	90.512	106.943	154.538	119.605
FBgn0000233	btd	12.6132	8.84945	8.15848	12.0917	20.4055	15.1352	6.63794	10.3158
FBgn0000239	bur	60.1883	54.0404	57.6659	61.6714	63.5678	67.8066	51.6633	58.2092
FBgn0000241	bw	28.3568	24.1677	24.8676	28.2232	23.2004	29.9925	30.0732	40.0769
FBgn0000244	by	39.5577	35.8003	35.8782	38.865	34.519	42.4406	29.5637	38.3852
FBgn0000246	c(3)G	3.85513	3.45184	4.73459	4.49818	5.48091	5.09243	3.23515	3.43285
FBgn0000247	ca	30.9149	32.2545	30.7077	31.6749	24.668	31.3736	28.9476	33.4129
FBgn0000250	cact	124.789	130.704	110.419	109.552	100.802	110.307	107.467	109.531
FBgn0000251	cad	0.180901	0.245215	0.413956	0.0793353	2.21111	0.440226	1.05518	0.770853
FBgn0000253	Cam	1970.75	2695.4	2793.33	2588.69	1816.65	2022.74	2279.09	1712.79
FBgn0000256	capu	30.1301	31.5707	30.5691	29.5708	22.1487	26.6225	25.68	30.1079
FBgn0000257	car	13.6066	10.6181	14.2402	15.9042	10.0682	13.2671	13.2687	15.2471
FBgn0000259	CkIIbeta	119.647	146.366	130.685	117.814	113.053	118.294	137.783	91.0194
FBgn0000261	Cat	416.021	501.442	377.237	359.701	408.747	430.914	490.706	452.944
FBgn0000273	Pka-C1	317.75	362.776	360.023	350.979	233.789	291.606	258.887	288.311
FBgn0000274	Pka-C2	0.206782	0	0	0.226714	2.55754	0.27956	0.274123	0
FBgn0000276	CecA1	43.3372	38.6672	11.9253	28.8696	5.388	1.11247	1.09083	0.324663
FBgn0000277	CecA2	30.3832	26.2732	8.09138	14.6458	0.571685	0.531165	0.694445	1.55015
FBgn0000278	CecB	9.62647	5.04161	5.75739	8.15567	0.95505	0	0	0
FBgn0000279	CecC	11.5627	9.46935	3.85858	8.18737	0.525772	1.70977	0	0.570262
FBgn0000283	Cp190	79.1427	78.8596	74.4186	81.3098	66.6566	82.3126	70.0305	75.0402
FBgn0000286	Cf2	89.4274	100.657	95.2918	87.2506	81.1322	87.552	90.0698	80.6261
FBgn0000287	salr	14.3606	14.685	14.8357	15.3582	10.4847	11.8363	13.3818	14.4932
FBgn0000289	cg	106.873	113.387	107.719	101.364	87.5865	109.477	100.537	108.966
FBgn0000299	Col4a1	273.504	237.585	154.981	162.832	208.182	236.935	138.719	166.957
FBgn0000303	ChAT	46.109	47.1041	61.0576	68.5994	40.7819	53.9458	47.4494	59.16
FBgn0000307	chif	40.1242	39.6977	40.6348	42.0048	32.72	40.2952	33.5408	40.0207
FBgn0000308	chic	634.736	759.354	579.791	515.423	540.218	584.353	552.674	416.533
FBgn0000316	cin	30.7152	31.5997	26.9748	25.5106	26.6429	33.021	22.9586	30.8796
FBgn0000317	ck	19.0889	16.9892	18.6076	18.4918	15.6514	20.7562	15.5662	20.4245
FBgn0000318	cl	144.409	109.845	107.278	109.635	126.701	108.635	117.239	108.677
FBgn0000319	Chc	128.656	104.222	113.222	113.45	101.001	128.413	106.871	135.268
FBgn0000320	eya	50.1201	48.2984	45.5531	43.2925	39.6546	48.8272	44.061	48.4088
FBgn0000326	clt	16.4384	16.9512	16.8465	12.8262	13.9774	14.1627	10.7622	18.4429
FBgn0000330	cm	26.7837	24.3697	25.1274	21.2627	16.9314	25.6166	25.431	19.9772
FBgn0000337	cn	0.103892	0.0704136	0.178302	0.056953	0.793652	0.105343	0.688626	0
FBgn0000339	cni	28.7917	31.3501	31.772	31.4808	27.4718	29.5129	29.8253	33.8935
FBgn0000346	comt	145.002	148.047	203.641	196.726	123.202	160.801	177.449	196.376
FBgn0000351	cort	1.91022	2.05625	1.86418	1.53997	3.31093	1.87994	0.297919	2.46057
FBgn0000352	cos	16.7889	16.9095	19.3654	21.0827	14.5724	19.3393	15.3207	18.4628
FBgn0000355	Cp15	0.902747	1.22369	1.03288	0.395906	1.18222	0.549214	2.15413	0.21371
FBgn0000356	Cp16	0	1.20728	0.407612	0	3.88789	0.361233	2.36138	0
FBgn0000357	Cp18	1.71925	1.55365	0.327848	0.471245	4.37792	1.598	2.46908	1.35668
FBgn0000358	Cp19	1.42831	1.35527	1.30736	0.939594	0.935244	1.44826	3.02953	0.84532
FBgn0000359	Cp36	0.666545	0.338818	0	0.365398	1.09112	0.591373	0.552258	0.295862
FBgn0000360	Cp38	0.818905	1.00913	0.255532	0.652976	3.41226	0.754858	0.986901	0.793071
FBgn0000370	crc	203.487	242.396	206.06	200.258	185.102	179.199	171.23	171.313
FBgn0000376	crm	21.1521	28.4126	22.6407	21.171	17.6522	21.8114	21.0304	21.2418
FBgn0000377	crn	21.7306	17.944	15.1916	18.5793	15.4909	24.0152	17.3373	21.1437
FBgn0000382	csw	209.851	248.66	218.962	206.939	164.692	209.575	188.976	185.724
FBgn0000384	cta	35.9619	34.5197	36.1807	44.2602	30.1044	41.2056	30.9052	41.0935
FBgn0000394	cv	30.8886	33.7049	26.6355	27.2121	30.6449	33.5244	30.801	27.877
FBgn0000395	cv-2	14.9924	13.8298	14.696	14.1533	15.2832	16.857	16.3726	16.551
FBgn0000404	CycA	1.78385	2.59076	1.4214	1.18745	3.05917	2.16406	3.75831	1.73443
FBgn0000405	CycB	0.640841	0.496384	0.384067	0.535325	2.13139	0.711677	1.65862	0.577936
FBgn0000406	Cyt-b5-r	502.299	485.38	708.014	719.776	595.158	666.936	662.237	722.993
FBgn0000411	D	19.6737	20.4842	20.8424	21.8133	15.4199	17.4751	22.7629	21.2246
FBgn0000412	D1	128.997	108.514	122.994	124.649	86.9314	110.556	116.631	112.992
FBgn0000414	Dab	61.3367	59.5666	69.4325	65.4785	46.7853	61.634	55.3292	71.0111
FBgn0000416	Sap-r	422.312	383.052	405.518	422.207	342.773	455.477	363.606	486.707
FBgn0000422	Ddc	56.448	54.4808	66.0685	62.035	55.4352	62.6635	50.3721	61.7787
FBgn0000426	SmF	21.9018	25.9098	22.553	18.7738	23.4672	14.9397	14.7811	16.2616
FBgn0000427	dec	0.0647063	0.0438553	0.0925423	0.0709436	2.01253	0.180428	0.729119	0.229772
FBgn0000439	Dfd	38.0555	37.1816	34.4135	32.4559	38.0111	45.0239	34.4275	34.9188
FBgn0000442	Pkg21D	1.04394	1.02472	0.576621	0.986701	0.157141	0.620515	1.04987	0.681754
FBgn0000447	Dhod	17.2448	14.385	11.9974	13.2973	16.1311	17.0373	8.20643	18.3185
FBgn0000448	Hr3	11.7373	15.6451	17.0381	18.626	10.1426	12.2796	13.8871	11.9368
FBgn0000449	dib	0.09416	0.127636	0.107733	0	1.13034	0.0477376	1.62272	0.334361
FBgn0000451	ect	2.63464	2.66164	2.78693	3.16111	4.82822	2.09179	3.92099	2.76549
FBgn0000454	Dip-B	66.7956	60.8015	70.5532	74.6407	63.8195	74.7705	62.5703	87.2317
FBgn0000455	Dip-C	17.7292	13.6312	17.722	15.5192	14.8752	17.4936	14.7209	19.4623
FBgn0000459	disco	30.813	39.6326	30.0779	28.1945	26.8764	29.6463	29.4968	22.7443
FBgn0000463	Dl	12.191	12.8476	10.8644	12.7288	15.3422	13.9511	14.5731	12.2614
FBgn0000464	Lar	12.9171	14.0587	16.9301	15.03	10.0129	12.6141	11.8053	14.0544
FBgn0000473	Cyp6a2	24.44	21.3079	21.4171	24.4207	19.3977	27.71	21.7221	27.2193
FBgn0000477	DNaseII	101.009	83.3426	77.0177	77.7877	63.2973	67.1796	62.6358	66.592
FBgn0000479	dnc	93.1669	113.982	101.495	98.1145	80.0698	92.0664	83.203	75.8213
FBgn0000482	dor	18.2966	15.1519	18.4435	16.8351	13.1618	18.0749	14.1943	18.8019
FBgn0000489	Pka-C3	111.122	116.254	110.035	107.322	109.123	122.801	115.807	96.8149
FBgn0000490	dpp	21.0077	23.6658	22.0772	21.7227	25.2225	24.0677	20.6149	18.069
FBgn0000492	Dr	15.8858	13.7795	14.8408	18.0962	17.8931	15.7383	14.5386	12.3775
FBgn0000499	dsh	34.2965	32.7067	33.0681	31.5086	29.6144	32.5544	32.6797	35.2937
FBgn0000500	Dsk	89.5513	89.9338	115.174	98.1834	86.3153	79.369	111.782	97.2944
FBgn0000504	dsx	18.5596	18.3916	23.8674	22.4319	13.9439	18.1315	18.7217	20.9715
FBgn0000520	dwg	12.5866	8.87696	16.6329	11.5593	11.151	13.1863	10.8364	16.0528
FBgn0000524	dx	16.0558	20.1177	14.3961	12.7033	17.8136	19.5066	16.1647	14.6345
FBgn0000527	e	49.8948	50.9456	45.4395	53.2442	43.858	44.3202	51.9027	68.7616
FBgn0000529	bsh	11.3687	10.9001	9.30618	10.2858	9.88514	12.3241	13.2331	13.1285
FBgn0000533	ea	19.303	17.2511	15.6062	15.2218	18.3411	19.6343	12.835	15.6406
FBgn0000535	eag	67.438	71.3746	71.0278	71.2452	54.8776	64.2137	50.6917	57.8656
FBgn0000536	eas	76.203	71.2875	72.0587	74.1405	70.3541	86.8647	60.3399	75.9744
FBgn0000541	E(bx)	102.039	98.6723	99.9857	105.6	73.6472	97.4551	90.135	97.7017
FBgn0000542	ec	8.02532	8.38768	8.92888	9.10231	7.39311	8.39557	8.7312	8.60831
FBgn0000543	ecd	21.8535	20.0727	17.5219	16.4205	17.3114	19.6349	14.0937	20.0746
FBgn0000546	EcR	62.0105	69.77	66.8691	65.6481	47.7236	59.6403	53.0951	56.7476
FBgn0000547	ed	75.0521	80.0576	82.195	76.7649	68.3232	73.1509	66.6297	73.4194
FBgn0000551	Edg78E	1.05772	0.521366	0.990155	0.948824	4.8271	0.487496	1.40218	1.02435
FBgn0000557	eEF1alpha2	790.075	811.337	924.875	900.97	675.398	876.969	839.225	921.26
FBgn0000559	eEF2	1356.59	1158.28	1052.31	1013.49	1206.46	1561.23	1134.67	1360.85
FBgn0000560	eg	1.00621	0.743966	1.98853	0.702038	1.4974	0.510132	1.27326	1.08274
FBgn0000562	egl	44.0305	44.47	46.254	44.8427	40.7245	47.8404	41.1426	50.6791
FBgn0000564	Eh	0.132078	0.537103	0	0.289619	1.72967	0.803538	4.02709	0.156336
FBgn0000565	MsrA	60.1574	64.5095	53.979	63.3962	53.2102	72.4173	73.5578	68.4424
FBgn0000566	Cth	52.7826	45.8793	40.9567	37.8676	36.5252	40.8894	28.8561	35.967
FBgn0000567	Eip74EF	30.7187	34.1708	31.4417	29.9764	31.7297	31.9863	27.9761	30.7821
FBgn0000568	Eip75B	89.6787	98.5665	99.474	96.9589	77.9142	90.7771	78.2416	87.8865
FBgn0000575	emc	256.985	305.043	293.874	259.019	269.706	320.484	241.114	256.862
FBgn0000576	ems	6.79174	5.95105	8.41476	7.89896	9.09089	7.22903	9.50098	9.59366
FBgn0000577	en	4.9955	6.32007	6.70632	5.3675	6.76009	3.95092	5.96011	5.08518
FBgn0000578	ena	44.3257	49.109	48.824	44.3528	40.0217	44.4637	39.8909	39.4044
FBgn0000579	Eno	368.706	318.05	329.461	347.433	306.988	360.036	348.839	359.073
FBgn0000581	E(Pc)	60.0235	57.3203	62.135	60.0164	45.5734	59.88	50.0781	62.2698
FBgn0000588	esc	59.806	59.5437	76.5434	63.1777	25.8449	39.782	32.5521	39.0767
FBgn0000591	E(spl)m8-HLH	0	0.163902	0.830065	0.530278	5.27823	0.367809	0.641165	1.14497
FBgn0000592	Est-6	527.629	482.068	461.047	522.882	382.585	411.155	534.189	553.419
FBgn0000606	eve	0.132266	0.448223	0.302665	0.145016	1.73213	0.134113	1.31505	0.0782792
FBgn0000611	exd	77.805	69.7382	74.941	85.1813	58.8807	74.8087	57.0404	74.2959
FBgn0000615	exu	1.07397	1.5324	0.646727	0.588745	2.22071	0.945683	2.92237	0.970139
FBgn0000617	Taf9	13.4842	11.4378	11.358	11.4281	14.8058	10.9045	9.10223	9.40019
FBgn0000618	e(y)2	21.0737	15.0346	12.9018	20.8756	18.9633	16.4946	11.0276	19.6928
FBgn0000625	eyg	5.70067	5.52527	6.0493	5.08434	7.80073	6.46914	4.6596	6.50295
FBgn0000629	E(z)	14.8284	15.8437	16.6865	14.9572	14.2406	15.6724	12.9046	16.3542
FBgn0000633	tei	52.4643	59.8364	58.9415	63.3879	45.6616	52.2981	43.4661	55.0487
FBgn0000635	Fas2	64.4619	69.1099	65.7599	61.7452	53.3621	64.6138	58.6626	55.5124
FBgn0000636	Fas3	37.2663	37.8388	38.0366	37.7903	37.2624	37.3876	30.6482	36.7535
FBgn0000639	Fbp1	0.134175	0.0727505	0	0.0294216	1.34713	0.108839	0.35574	0.0952906
FBgn0000640	Fbp2	0.692611	0.704136	0	0.0949217	1.88965	0.175571	0.459084	0.102477
FBgn0000644	Fcp3C	1.738	2.35589	0.773319	3.49347	4.00417	1.95808	4.096	2.28579
FBgn0000658	fj	3.82301	2.80405	3.44536	2.95703	5.77239	2.78783	4.58205	3.99826
FBgn0000659	fkh	30.8715	35.6463	37.7525	32.2072	27.3026	28.3571	37.304	28.9971
FBgn0000662	fl(2)d	81.5514	83.1095	90.4125	81.7074	75.0574	88.5495	81.9828	78.6728
FBgn0000667	Actn	112.772	105.36	82.3931	84.8905	88.0006	123.271	61.8658	87.5141
FBgn0000709	fliI	21.7673	20.2625	20.6734	19.9161	16.5234	23.0089	12.6916	22.117
FBgn0000711	flw	164.155	181.573	192.397	195.762	141.247	162.149	149.266	173.044
FBgn0000715	FMRFa	7.55853	8.30258	6.63518	6.78687	7.111	8.72123	3.28243	8.71538
FBgn0000719	fog	36.3348	39.9012	31.3131	32.9725	33.1445	38.6233	26.4593	33.7191
FBgn0000721	for	78.8255	67.7223	63.3345	62.8684	59.1065	72.021	55.041	62.472
FBgn0000723	FER	34.0345	28.6098	32.3226	36.1224	30.4739	36.2382	31.2006	38.6757
FBgn0000808	gd	0.287873	0	0.799899	0.811599	1.07712	0.125097	0.708727	0.730168
FBgn0000810	fs(1)K10	26.201	26.926	27.5378	23.8497	27.2637	29.0074	22.7788	23.5484
FBgn0000826	png	0.166935	0.113142	1.0505	0.732107	0.728718	0.423168	1.3278	2.07475
FBgn0000927	fs(1)Ya	0.0416031	0.281969	0.523603	0.182454	1.08965	0.126553	0.716972	0.541685
FBgn0000928	fs(1)Yb	0.0796542	0.0719819	0.425303	0.523994	0.753376	0.107689	0.492774	0.408563
FBgn0000964	tj	29.2635	29.7415	17.8834	16.6407	21.5037	23.8944	15.355	16.1057
FBgn0000996	dup	4.85953	4.61907	4.67857	3.96348	3.42774	4.20632	4.83157	4.59463
FBgn0001075	ft	1.89806	1.92965	2.06435	1.94188	2.62537	2.03087	2.59665	2.50138
FBgn0001077	ftz	0.157243	0.142097	0.479759	0	3.20324	0.372025	1.66761	0.496327
FBgn0001078	ftz-f1	51.3839	59.8254	64.6924	69.346	47.9639	57.8809	46.0247	52.138
FBgn0001079	fu	8.32299	7.6764	8.57376	8.46675	7.80329	9.48328	6.21818	9.51308
FBgn0001083	fw	7.71889	7.67295	8.40133	8.02895	4.83827	6.90356	7.6876	7.87151
FBgn0001084	fy	5.17796	5.37612	4.85294	4.16722	5.04965	4.63589	5.76887	7.2374
FBgn0001085	fz	17.1983	18.2605	19.0922	18.8561	17.7586	18.1055	17.7291	20.7895
FBgn0001086	fzy	2.00314	1.32607	0.959398	1.78763	2.03355	1.36983	1.79091	0.992531
FBgn0001087	g	69.4205	72.7508	70.5137	69.2834	64.4696	71.2465	60.2045	60.5783
FBgn0001089	Gal	2.33944	1.50496	1.27029	1.13032	1.7309	2.2515	3.15388	1.26722
FBgn0001090	bnb	895.959	1125.85	831.697	875.665	918.254	1021.36	966.352	832.964
FBgn0001091	Gapdh1	531.134	435.009	386.73	392.974	412.341	449.558	270.265	450.877
FBgn0001092	Gapdh2	569.948	536.828	462.852	452.999	527.693	595.615	506.723	503.472
FBgn0001098	Gdh	421.499	398.67	414.649	414.615	325.254	392.136	376.263	406.374
FBgn0001099	gdl	1.02875	2.3599	0.814876	1.3882	2.24538	1.92575	0.104906	0.936686
FBgn0001104	Galphai	49.303	43.6598	42.2561	57.3107	48.896	57.9283	52.5974	55.3232
FBgn0001105	Gbeta13F	204.894	228.694	220.612	222.444	168.695	201.953	157.197	185.64
FBgn0001108	DCTN1-p150	35.8444	31.4962	32.0329	38.0673	27.9667	36.5316	30.7483	36.3079
FBgn0001112	Gld	11.9316	11.8693	11.7433	12.8355	10.781	10.3095	15.0944	11.8831
FBgn0001114	Glt	565.782	533.607	465.635	474.398	457.4	513.84	426.034	386.762
FBgn0001120	gnu	1.61184	0.81933	1.15262	1.43586	2.63854	0.612882	4.67415	2.14636
FBgn0001122	Galphao	232.697	275.285	299.342	307.554	198.424	239.268	275.812	236.952
FBgn0001123	Galphas	114.38	115.119	119.937	127.095	100.994	112.718	110.424	111.937
FBgn0001124	Got1	185.546	164.422	236.214	255.21	173.71	206.141	252.447	260.29
FBgn0001125	Got2	156.419	139.487	231.854	232.406	137.639	182.963	224.776	267.535
FBgn0001128	Gpdh1	349.158	330.216	256.685	254.25	277.444	314.731	216.181	259.194
FBgn0001133	grau	16.6427	13.376	14.7166	17.2242	16.3944	20.7579	16.8561	18.4209
FBgn0001134	Grd	7.24038	7.24476	8.59769	6.31058	6.13181	6.6699	7.59992	8.24576
FBgn0001137	grk	21.162	17.3874	17.277	18.6921	17.9558	22.8845	17.0044	19.0268
FBgn0001138	grn	13.3677	12.5732	13.8901	11.4907	14.4892	13.4161	11.2414	12.9705
FBgn0001139	gro	64.8272	65.3825	70.4468	67.4376	58.0372	64.611	60.7604	65.1964
FBgn0001142	Gs1	162.138	168.176	175.076	171.257	180.163	183.487	154.389	191.641
FBgn0001145	Gs2	1557.37	1904.67	1882.72	1698.81	1446.38	1671.17	1980.68	1823.23
FBgn0001147	gsb-n	1.08071	0.394404	1.09383	1.23046	1.90519	0.758637	0.881638	1.3284
FBgn0001148	gsb	0.112775	0	0.0645158	0.0618229	2.46147	0.11435	2.61628	0.400463
FBgn0001149	GstD1	545.324	492.648	461.513	402.221	484.379	479.797	446.558	494.163
FBgn0001150	gt	6.9476	6.79768	6.57445	6.12821	8.6652	9.58708	6.3017	7.17249
FBgn0001168	h	105.248	145.581	131.673	114.564	125.767	115.682	130.813	93.4219
FBgn0001169	H	21.821	21.6225	22.9996	21.0887	19.8081	21.9373	21.988	24.8571
FBgn0001170	H2.0	0.671357	0.303346	0.576101	0.613393	3.66332	1.0211	0.964159	0.529774
FBgn0001174	halo	1.20757	0.818443	1.38164	0.99298	4.28299	0	0.800415	1.60803
FBgn0001179	hay	10.3314	9.49618	10.4443	11.9868	11.8155	10.7628	12.4765	11.4751
FBgn0001180	hb	6.01298	7.36193	5.74238	5.92802	7.46171	5.80195	6.04267	5.6824
FBgn0001185	her	20.0981	19.24	23.3532	21.8211	19.7998	22.4801	18.0905	19.1148
FBgn0001186	Hex-A	399.609	499.411	421.639	424.434	344.458	401.204	351.179	327.868
FBgn0001187	Hex-C	68.5695	56.8996	93.1328	84.8753	66.3353	78.5576	67.0398	79.91
FBgn0001189	hfw	23.5671	21.2418	18.4198	17.7516	22.7131	21.8791	16.5948	18.8386
FBgn0001197	His2Av	114.481	113.066	107.169	111.441	97.163	101.368	129.407	94.2349
FBgn0001202	hook	49.2003	47.8703	51.5633	56.1429	43.4451	61.3625	54.2638	62.0368
FBgn0001206	Hmr	7.44497	7.9983	7.97446	7.42451	7.5198	8.79374	8.37334	6.56239
FBgn0001208	Hn	211.421	181.462	205.48	220.762	207.266	215.8	202.642	249.211
FBgn0001215	Hrb98DE	233.627	212.196	238.72	238.791	186.967	247.614	193.367	222.489
FBgn0001216	Hsc70-1	19.6024	24.902	19.1793	16.916	16.8003	19.2171	16.2357	14.0107
FBgn0001217	Hsc70-2	0.89818	0.753691	0.587231	0.468932	1.02688	0.60715	0.907187	0.759388
FBgn0001218	Hsc70-3	466.754	444.705	355.086	355.433	267.468	336.304	283.689	297.216
FBgn0001220	Hsc70-5	111.79	98.6496	120.368	123.054	84.388	110.996	89.0943	131.191
FBgn0001222	Hsf	44.3187	42.3599	43.2127	46.8391	38.8461	42.281	45.3239	46.0666
FBgn0001224	Hsp23	16.4088	11.1212	20.2183	21.2195	16.5297	14.9315	22.3102	22.784
FBgn0001225	Hsp26	17.3998	10.8569	11.1653	12.9199	16.0751	17.8295	14.4011	15.5828
FBgn0001226	Hsp27	9.11598	11.044	9.6478	6.80889	7.58568	8.31898	4.98494	6.81135
FBgn0001227	Hsp67Ba	4.23869	4.4365	3.31499	4.7061	4.09878	2.55698	3.76976	4.25508
FBgn0001229	Hsp67Bc	9.23235	9.70523	12.3956	11.465	7.8136	10.6986	13.8625	9.58988
FBgn0001230	Hsp68	19.2968	14.6887	13.0182	11.6066	18.6483	20.7496	6.57482	12.6291
FBgn0001233	Hsp83	318.561	255.232	287.424	309.351	227.837	314.411	302.372	354.016
FBgn0001234	lncRNA:Hsromega	864.819	1112.18	1344.95	1438.88	622.735	840.176	999.034	867.704
FBgn0001235	hth	127.517	160.651	155.981	150.245	123.133	135.199	132.718	120.621
FBgn0001247	Ide	49.344	46.4359	47.9188	52.6775	39.3621	50.8283	45.1621	54.5663
FBgn0001248	Idh	311.268	271.499	355.394	387.679	243.554	303.297	300.462	351.57
FBgn0001250	if	51.0006	48.4577	42.7776	39.8557	33.3239	45.1097	29.4062	40.4099
FBgn0001253	ImpE1	3.11725	3.01821	3.4647	3.59675	4.79507	3.62738	4.17177	4.84941
FBgn0001254	ImpE2	0.544397	0.36897	0.436011	0.775935	2.01997	0.993602	2.5259	1.15989
FBgn0001255	ImpE3	6.28953	5.41489	7.19617	5.31162	4.82326	9.65225	4.84493	7.64589
FBgn0001256	ImpL1	2.2587	3.87816	1.809	3.54953	5.09424	4.27512	2.09599	4.81237
FBgn0001257	ImpL2	93.7151	117.675	127.808	111.349	84.0861	88.8377	164.444	127.847
FBgn0001258	Ldh	8.71416	10.3195	11.7233	9.39666	12.6451	14.1277	7.6802	9.9746
FBgn0001259	in	1.79164	1.15256	1.42451	1.29846	1.72327	1.60113	2.61664	2.83958
FBgn0001263	inaD	940.839	855.354	864.191	906.098	707.227	844.006	811.237	839.879
FBgn0001269	inv	10.0696	6.9632	5.57186	6.5966	11.1435	6.53075	4.2275	6.21055
FBgn0001276	ix	24.3009	20.4577	20.3408	21.4549	15.0745	18.4154	15.7683	18.7724
FBgn0001280	janA	46.6171	37.8121	30.047	35.6811	28.7967	32.3616	37.6455	26.1766
FBgn0001281	janB	0.490244	0.221512	0	0.358334	1.07002	1.15988	1.51643	0
FBgn0001285	Jon44E	1.06494	0.45111	0.0761536	1.1676	1.16219	1.41726	2.2941	1.89081
FBgn0001291	Jra	56.6845	60.9476	46.9086	41.1633	42.0233	45.1886	53.1491	44.3728
FBgn0001296	kar	73.7822	75.4924	61.6152	63.0786	63.2034	73.0877	75.9008	59.51
FBgn0001297	kay	113.361	119.131	103.86	104.145	97.0836	115.888	94.2877	91.8891
FBgn0001301	kel	17.8291	18.1603	19.9329	18.7286	17.9377	19.6793	15.3067	20.2796
FBgn0001308	Khc	92.2577	94.581	89.4472	88.0442	76.0919	95.9807	71.7106	93.7795
FBgn0001311	kkv	0.831807	1.54759	0.727781	0.733167	2.24272	1.07495	1.79458	1.13902
FBgn0001313	kl-2	0.0625166	0.0188317	0.039738	0.0609269	0.0151612	0.0352166	0.598548	0.0986648
FBgn0001316	klar	55.5025	55.8075	58.0646	57.0678	44.5665	56.0605	50.6227	55.1008
FBgn0001319	kn	10.2914	12.228	11.1693	12.6997	11.601	10.2205	11.8744	11.2793
FBgn0001320	kni	23.76	28.2239	18.1073	20.3432	23.0893	20.3036	22.872	20.6705
FBgn0001321	knk	2.46888	2.73386	3.46134	2.02062	3.71894	1.69242	2.02828	3.41624
FBgn0001323	knrl	12.1075	12.5428	12.0566	10.2754	13.2391	13.8926	11.6358	12.0506
FBgn0001324	kto	18.8453	14.4259	16.8008	16.3486	15.0071	17.6051	14.0447	20.0985
FBgn0001325	Kr	2.80361	4.37183	4.79958	4.73791	4.60095	4.12523	5.11388	5.83863
FBgn0001330	kz	6.36935	4.39713	6.74567	5.45165	6.5117	6.72241	5.77555	7.03469
FBgn0001341	Mybbp1A	8.03494	3.93876	5.57951	5.78986	6.01123	6.25129	5.99572	8.01528
FBgn0001404	egh	206.928	231.074	190.09	165.668	186.841	193.862	172.363	168.066
FBgn0001491	l(1)10Bb	33.8482	35.2211	24.2616	22.8123	24.1191	27.4568	27.5826	18.9719
FBgn0001565	Ddx56	79.4047	83.0341	71.7456	80.7955	100.899	113.976	94.6034	87.9549
FBgn0001612	Grip91	10.5455	11.8946	9.86109	11.9046	9.09316	12.6466	9.31988	12.3591
FBgn0001624	dlg1	119.961	133.435	131.557	127.386	106.122	122.259	109.089	110.855
FBgn0001941	ifc	46.5549	50.4505	39.2485	38.6755	42.2309	42.0648	39.0345	37.2036
FBgn0001942	eIF4A	1048.57	1052.39	942.851	926.516	1170.14	1374.5	1077.57	1165.89
FBgn0001961	Arpc1	120.953	174.288	141.03	107.479	89.2878	124.33	164.115	114.064
FBgn0001965	Sos	43.6781	38.3153	43.7252	40.4346	29.6048	42.1298	34.4308	46.1337
FBgn0001970	Pgant35A	0.0430477	0	0.197012	0	0.281872	0.130947	0.228267	0
FBgn0001974	0	14.5598	15.9599	12.2684	15.5022	11.8166	14.2302	15.8174	13.812
FBgn0001977	CIAPIN1	15.1028	15.3942	14.212	13.6187	10.0699	13.6345	13.3823	13.3025
FBgn0001978	stc	23.5542	22.2889	20.6357	22.1108	19.1442	21.9953	17.0101	24.1894
FBgn0001981	0	1.75903	1.38628	2.38703	1.39038	3.3036	1.41029	2.81994	1.93683
FBgn0001983	wor	0.0836931	0.113448	0.191515	0.183521	1.00469	0.127293	1.33138	0.297193
FBgn0001986	Mtr4	8.37755	7.06669	7.41887	7.16607	9.39731	8.94164	8.0113	10.039
FBgn0001987	Gli	23.3706	24.4295	20.0963	20.809	19.4863	22.9796	17.1598	24.707
FBgn0001989	ND-B17	157.284	127.057	139.311	140.484	112.317	135.53	138.051	140.904
FBgn0001990	wek	9.65047	9.48557	11.9835	9.52766	10.7813	13.5417	10.2467	11.8019
FBgn0001991	Ca-alpha1D	104.418	105.489	109.503	111.021	79.3319	105.67	92.5215	109.063
FBgn0001992	Cyp303a1	1.86833	1.35673	1.18335	1.46316	2.03895	1.11636	1.68067	1.97454
FBgn0001994	crp	106.143	122.862	137.95	123.345	102.903	120.647	244.148	151.215
FBgn0001995	mRpL4	27.7479	22.5428	22.0763	30.3219	22.2601	25.2474	19.8538	25.9926
FBgn0002021	l(2)37Bb	14.2632	10.7001	13.6409	13.6087	14.3775	14.7936	13.712	15.9163
FBgn0002022	Catsup	39.0989	46.6898	37.3418	34.4623	38.8446	39.3118	36.0064	37.335
FBgn0002023	Lim3	10.3604	9.89244	11.9036	10.9542	13.0842	10.417	13.3601	11.132
FBgn0002031	Phb1	48.5758	40.4471	43.5788	38.7289	43.0989	44.6715	37.6365	44.5125
FBgn0002036	CG10561	22.9286	20.8839	23.123	26.8279	18.8904	25.684	21.6253	29.8751
FBgn0002044	swm	58.1445	57.2209	56.5609	55.1597	45.3278	52.8324	46.7353	52.8933
FBgn0002069	AspRS	13.0488	10.1233	10.2818	9.13284	10.9266	9.69446	7.83319	10.9769
FBgn0002121	l(2)gl	43.4469	45.6491	39.8461	47.3624	34.3445	46.6841	36.798	39.7696
FBgn0002174	CG5504	21.0222	19.4236	22.5622	21.0294	21.7654	21.2248	19.353	21.0551
FBgn0002183	dre4	26.1058	24.32	21.7674	22.4889	21.8898	25.4995	23.2832	25.7703
FBgn0002283	l(3)73Ah	36.6236	40.3077	38.4932	34.4176	32.0901	33.5761	33.7132	34.4135
FBgn0002284	Prosbeta6	49.151	53.5404	49.8124	43.0894	48.3721	49.3381	32.9052	49.5506
FBgn0002306	sas	35.3234	35.613	35.4679	33.9384	29.225	32.5813	38.6831	33.7806
FBgn0002354	l(3)87Df	21.9379	17.8424	19.6941	18.317	20.9946	18.4799	16.5545	21.1732
FBgn0002413	dco	74.3592	70.9652	81.5638	79.5873	54.6088	64.8125	56.3618	72.1848
FBgn0002431	hyd	72.5908	71.7276	73.7081	71.6528	56.7307	74.4248	64.7329	76.4596
FBgn0002440	l(3)mbn	0.160246	0.325826	0.0916731	0.0878465	1.48648	0.243727	0.743514	0.379356
FBgn0002441	l(3)mbt	23.9951	21.785	21.975	20.3212	17.9713	21.5182	20.3689	23.3456
FBgn0002466	sti	0.137549	0.103583	0.314753	0.150808	1.23423	0.170463	1.01302	0.0723607
FBgn0002521	pho	84.3915	92.6907	94.9481	97.5786	60.9441	84.62	70.1999	86.1625
FBgn0002522	lab	5.18946	7.36545	5.34378	5.72316	9.32788	5.94291	7.40555	5.34766
FBgn0002524	lace	20.6732	20.6907	22.1239	20.9959	17.6418	20.1424	22.2955	21.8576
FBgn0002525	Lam	39.5122	40.8442	41.3931	36.0098	38.3956	41.1237	41.6597	37.6391
FBgn0002526	LanA	40.2953	39.7744	23.2158	24.5316	28.1245	34.7205	20.298	26.4654
FBgn0002531	Lcp1	1.48424	1.89356	1.79808	1.62731	3.62067	0.973802	3.35648	1.44681
FBgn0002533	Lcp2	1.10336	0.543863	0.803351	0.439896	4.59753	2.44095	1.46268	1.42473
FBgn0002534	Lcp3	0.509496	0.345316	0.58294	0	3.05812	0.645765	0.675419	0
FBgn0002535	Lcp4	0.352208	0	0.134327	0	2.04998	0.357128	1.24509	0.972758
FBgn0002542	lds	3.85789	2.66808	3.36305	3.28022	4.23882	4.15127	3.30513	3.8209
FBgn0002543	robo2	6.1729	6.72242	7.04558	6.29154	5.55932	6.01604	6.19696	7.09382
FBgn0002552	lin	13.894	14.9013	12.9853	13.1129	10.775	15.017	12.9876	15.0904
FBgn0002562	Lsp1alpha	1.87737	1.48848	4.49863	4.31086	0.695822	0.0718337	2.34789	2.93495
FBgn0002563	Lsp1beta	706.589	134.935	412.388	458.998	53.4501	56.9326	289.619	250.029
FBgn0002564	Lsp1gamma	1.44995	1.2095	0.935828	0.652193	1.37949	1.31942	0.640716	1.54023
FBgn0002565	Lsp2	190.058	98.2575	91.1394	137.711	32.7732	46.018	67.3299	25.2824
FBgn0002566	lt	28.9099	26.4619	29.2127	30.0634	28.204	28.4707	26.522	33.174
FBgn0002567	Rab32	183.574	163.411	171.767	162.874	129.447	162.573	151.384	187.758
FBgn0002569	Mal-A2	0.274017	0.371435	0.627033	0.550788	1.09648	0.277844	0.484338	0.864916
FBgn0002570	Mal-A1	3.71728	4.14152	7.04971	4.74557	4.55688	6.60902	6.41297	6.56988
FBgn0002573	sens	0.986356	0.462816	0.607675	1.2894	2.07005	0.6924	1.45845	1.0328
FBgn0002576	lz	17.2399	18.3536	11.5037	10.5238	17.9072	17.3176	9.98765	9.45734
FBgn0002577	m	1.99347	2.40605	1.40599	1.52694	3.33777	1.52291	2.28066	1.74545
FBgn0002578	Kaz-m1	0.0545355	0.295696	0	0	0.952249	0.165892	0.289182	0.0645517
FBgn0002579	RpL36	7619.05	8971.64	5458.13	4395.56	7825.92	8212.27	8227.42	5136.75
FBgn0002590	RpS5a	1006.31	810.077	584.128	618.222	1139.5	1150.56	655.718	724.685
FBgn0002592	E(spl)m2-BFM	7.57855	8.56073	8.11517	8.30907	11.4516	7.0933	13.5243	5.8653
FBgn0002593	RpLP1	2020.2	1403.51	949.445	947.38	1973.46	2117.17	1200.22	1289.77
FBgn0002607	0	1126.32	962.944	662.395	688.978	1121.51	1141.98	815.48	773.74
FBgn0002609	E(spl)m3-HLH	3.84757	5.31204	3.75003	4.37469	8.24233	5.63523	6.51741	3.03615
FBgn0002622	RpS3	1583.83	1207.78	1032.13	1104.85	2135.34	2134.7	1803.7	1335.59
FBgn0002626	RpL32	893.851	736.765	559.465	473.613	1011.68	1089.21	769.006	700.046
FBgn0002631	E(spl)m5-HLH	0.105423	0.714514	0	0	3.4515	0.106895	1.81682	0.748712
FBgn0002632	E(spl)m6-BFM	0.490675	0.443413	0	0.448311	2.49892	0.414608	1.08412	1.35519
FBgn0002633	E(spl)m7-HLH	0.757499	0	0.32501	1.55722	3.72003	0.960099	3.38913	0.336234
FBgn0002638	Rcc1	21.6633	14.496	12.7754	16.5096	17.4201	20.0124	15.3233	18.9407
FBgn0002641	mal	7.93934	7.34482	9.21642	10.992	8.22164	7.22758	10.1792	9.36321
FBgn0002643	mam	57.2848	58.1101	65.7224	63.117	54.4154	60.5087	53.5362	61.1544
FBgn0002645	Map205	59.7023	59.3928	68.5196	74.1241	52.0965	67.2416	62.9164	72.415
FBgn0002673	twe	3.98666	4.23843	4.24831	5.39941	5.03318	5.50869	5.12952	3.65481
FBgn0002707	mei-9	4.1257	3.42539	3.2748	3.61871	3.43312	4.91541	2.80301	4.60875
FBgn0002709	mei-218	0.162094	0.0998734	0.2529	0.113094	0.160815	0.283891	0.214882	0.122096
FBgn0002715	mei-S332	2.34778	2.7384	2.06151	5.20804	2.26425	3.43245	4.05331	4.52392
FBgn0002716	mei-W68	3.88103	3.72641	5.31933	4.83135	3.44129	4.42714	4.39463	5.16806
FBgn0002719	Men	415.187	372.586	388.169	371.303	356.843	364.429	297.935	345.971
FBgn0002723	Met	29.112	30.2962	26.4085	27.6905	25.209	30.5378	18.1456	25.9577
FBgn0002732	E(spl)malpha-BFM	1.10039	0.3729	1.73114	1.9605	4.8035	1.67364	2.73515	1.13968
FBgn0002733	E(spl)mbeta-HLH	14.5464	13.5319	6.63557	15.8444	14.1109	15.6172	19.1576	10.4659
FBgn0002734	E(spl)mdelta-HLH	0.0917897	0.622114	0	0	2.40412	0.0930718	1.09514	0.434593
FBgn0002735	E(spl)mgamma-HLH	0.204134	0.138354	0.11678	0.335717	2.89608	0.724448	1.21776	0
FBgn0002736	mago	30.348	30.5102	19.194	19.964	24.1035	27.2673	22.4624	25.4447
FBgn0002772	Mlc1	515.22	491.325	358.284	360.56	547.845	492.545	346.517	264.799
FBgn0002773	Mlc2	1222.08	1352.2	917.829	941.818	935.283	1194.61	806.177	749.048
FBgn0002774	mle	49.8474	52.8495	57.2163	53.1806	39.8812	51.8844	42.9737	57.6982
FBgn0002775	msl-3	20.2958	18.4262	20.9533	23.7529	16.3801	20.7707	27.9065	21.621
FBgn0002778	mnd	28.377	24.5051	22.7315	26.908	25.8269	27.8846	21.2057	25.5915
FBgn0002780	mod	97.4553	79.9118	59.0778	72.6593	83.238	93.4985	80.4692	59.6743
FBgn0002781	mod(mdg4)	31.5199	27.5257	27.0807	26.5226	21.9209	27.2584	24.5159	28.9654
FBgn0002783	mor	38.9394	33.385	34.0822	35.6542	28.1773	36.6664	37.3537	38.5751
FBgn0002787	Rpn8	72.3471	68.121	59.6515	63.3502	55.6385	61.6647	48.9998	71.2664
FBgn0002789	Mp20	580.849	687.106	422.516	396.385	691.479	820.888	547.016	357.929
FBgn0002791	mr	12.8102	11.4941	11.1591	11.3717	11.1999	12.8046	11.0479	13.9568
FBgn0002838	ms(3)K81	0	0	0	0.716919	2.8544	0.397813	0.520101	0.154797
FBgn0002842	sa	3.1124	1.97762	2.22566	4.37216	2.12289	2.36691	4.12599	2.1874
FBgn0002855	Acp26Aa	0.485297	0.263132	0.111051	0.532077	1.05923	0.393661	1.28668	0.689315
FBgn0002862	Mst87F	0.14925	0.202312	0.34153	0.654548	0.651519	0.454005	0.197856	1.05997
FBgn0002865	Mst98Ca	0.42297	1.24225	0.322628	0.541032	2.61571	0.214439	2.71013	0.500655
FBgn0002868	MtnA	1260.45	980.413	1400.2	2052.75	1768.55	1847.65	2665.67	1917.1
FBgn0002869	MtnB	0.318435	2.80569	0.364338	0.34913	3.12762	0.161441	2.32175	0.37692
FBgn0002872	mu2	5.05907	4.37789	4.6255	5.57149	5.61964	4.78622	6.40721	4.75851
FBgn0002873	mud	0.376322	0.382584	0.334888	0.343831	1.91654	0.275585	1.02547	0.210346
FBgn0002878	mus101	3.62916	2.71862	3.84635	3.60203	3.66874	3.87353	3.77287	4.65745
FBgn0002887	mus201	9.25122	8.42396	10.9888	11.6915	11.6117	11.9344	8.11358	11.2847
FBgn0002891	PolZ1	4.83512	3.86523	4.72829	4.50072	3.51777	4.56743	4.82099	5.80468
FBgn0002899	mus301	1.07798	0.936684	1.23338	1.2122	1.32725	0.8408	0.659558	0.850647
FBgn0002901	mus304	2.01419	2.14841	2.11564	1.99113	2.88278	2.91282	3.06409	2.57955
FBgn0002905	PolQ	2.53458	2.51295	2.89995	2.30252	2.46572	2.30564	3.3408	2.82866
FBgn0002906	Blm	5.74614	5.37625	6.30882	6.10912	5.70079	6.68957	6.43763	6.04578
FBgn0002914	Myb	61.2583	56.0466	58.6434	59.6774	50.9449	70.1317	68.1572	58.1502
FBgn0002917	na	41.8925	47.8233	48.6744	45.2057	33.5025	41.2445	37.1122	45.4498
FBgn0002921	Atpalpha	2168.94	2461.35	2652.47	2522.15	1584.21	1996.9	2400.12	2089.24
FBgn0002922	nau	0.971102	1.64543	0.624987	0.46581	1.72214	2.03087	0.482757	0.862094
FBgn0002924	ncd	1.84599	0.463383	1.32983	1.1244	1.49226	0.86656	1.94866	1.98271
FBgn0002926	ndl	0.384134	0.367554	0.426581	0.346839	2.12072	0.366588	1.34797	0.267462
FBgn0002930	nec	234.137	218.583	217.073	233.795	210.902	240.179	228.261	235.016
FBgn0002931	net	21.7309	20.6763	22.1858	20.5725	14.594	15.0003	11.9109	13.7514
FBgn0002932	neur	9.08467	10.1499	11.4312	11.096	9.37263	10.1524	12.3865	11.0342
FBgn0002933	ng1	0.533363	0.963979	0.203416	0.194925	1.94023	1.2619	0	0
FBgn0002937	ninaB	77.8152	70.8831	88.2458	82.5837	55.8013	75.8959	77.8659	110.518
FBgn0002938	ninaC	961.933	930.677	977.462	1031.47	729.678	962.595	853.305	997.849
FBgn0002939	ninaD	3.74428	4.93446	1.84451	2.62277	3.06465	2.53105	2.68864	2.89309
FBgn0002940	ninaE	32352.9	32668.6	31851.4	28308.9	31437.9	31756.2	29449.8	28343.9
FBgn0002941	slou	4.03971	5.52311	3.98452	3.93274	3.57249	5.19079	4.20113	4.82288
FBgn0002945	nkd	41.7707	39.814	40.8355	38.3254	34.3191	38.6104	34.9678	36.1578
FBgn0002948	nod	2.80961	3.39676	7.99311	7.28482	5.13792	3.42633	6.74454	8.67362
FBgn0002962	nos	0.0791681	0.053657	0.0452902	0	0.604783	0.200685	1.0495	0.0937085
FBgn0002973	numb	53.5276	54.9696	57.1752	57.609	39.0126	51.3793	41.2217	52.3213
FBgn0002985	odd	4.04102	3.65178	4.5782	3.77899	4.66945	3.45472	7.09017	4.92389
FBgn0002989	okr	3.87698	3.37217	3.36386	3.9319	3.38482	4.42253	4.15448	4.85674
FBgn0003002	opa	10.4404	9.9923	10.3527	8.35963	10.8414	10.8108	14.889	10.9349
FBgn0003008	or	22.935	28.4854	28.8265	19.5716	21.4538	23.8282	19.9199	21.1295
FBgn0003009	ord	0.0950018	0.0321942	0.0543482	0.0781195	1.29596	0.0481644	0.629701	0.253013
FBgn0003011	ort	9.60853	9.92903	11.4866	11.9992	10.3449	14.1554	11.9951	14.3313
FBgn0003015	osk	0.563913	0.891794	0.465979	0.41218	2.18812	0.540024	1.7443	1.14955
FBgn0003016	osp	50.1315	48.7518	54.9027	53.4896	41.1766	48.0085	51.1169	48.9373
FBgn0003023	otu	0.353444	0.626516	0.622144	0.298087	1.18683	0.385949	0.6848	0.193089
FBgn0003028	ovo	16.0835	16.1127	16.2455	14.3689	17.086	15.0851	16.6406	14.6202
FBgn0003034	SP	1.66786	3.95642	1.90828	0.914313	1.82016	2.95952	7.18579	0.493545
FBgn0003041	pbl	6.44978	6.21371	5.42883	5.7489	7.68822	6.45832	6.90841	7.44399
FBgn0003042	Pc	45.3207	51.7574	49.0882	45.1345	45.4201	45.724	68.391	44.4802
FBgn0003044	Pcl	24.4971	28.0888	29.266	25.9748	22.8687	26.7318	22.5778	26.3352
FBgn0003046	Pcp	4.5326	4.21304	2.96342	3.54965	7.06644	4.59591	3.09018	5.36507
FBgn0003048	pcx	25.2272	23.6293	23.9916	24.0249	20.7319	25.4551	20.861	26.4004
FBgn0003053	peb	17.3204	16.9272	18.8313	16.6487	15.7812	15.4224	15.379	13.9682
FBgn0003060	CG9757	5.3539	1.92541	1.25014	0.359386	3.33875	1.88342	2.02784	0.775986
FBgn0003062	Fib	31.1119	21.708	16.7087	14.1549	43.8848	32.1903	13.935	15.3651
FBgn0003065	CG2150	1.11262	0.96954	1.09114	0.784199	4.16304	1.04758	3.37132	2.44579
FBgn0003068	per	49.1514	47.2199	45.3559	42.3592	36.2231	50.7335	44.4371	53.7053
FBgn0003071	Pfk	111.89	99.116	111.831	105.603	83.1359	105.052	89.3291	116.976
FBgn0003074	Pgi	264.208	206.788	226.699	239.49	179.683	236.854	214.209	268.977
FBgn0003076	Pgm1	228.295	191.009	167.171	196.867	180.924	205.241	138.848	199.817
FBgn0003079	Raf	22.9009	22.1691	24.0228	24.8204	16.7252	24.1532	19.9684	24.4118
FBgn0003082	phr	21.0144	17.6674	23.4494	20.762	16.4915	22.3135	17.6539	25.8243
FBgn0003086	Pig1	4.98604	7.48935	3.08367	4.43243	8.82383	5.19233	6.60981	3.50918
FBgn0003087	pim	0.760597	0.773253	1.95804	1.56359	3.73524	1.34964	1.89055	2.36326
FBgn0003089	pip	0.397824	0.314567	0.483619	0.354389	2.2793	0.344554	1.03278	0.441459
FBgn0003090	pk	8.01958	8.10632	8.15084	7.26674	8.21055	8.24337	8.82284	8.80746
FBgn0003091	Pkc53E	109.849	114.84	125.814	134.009	94.6313	109.379	107.886	110.693
FBgn0003093	Pkc98E	149.623	179.649	183.817	177.611	123.801	147.303	143.915	142.858
FBgn0003116	pn	14.3618	14.1584	17.1466	20.5386	11.7705	14.7927	17.0824	17.134
FBgn0003117	pnr	4.22165	4.39306	1.87842	2.64157	3.72296	4.47519	2.346	2.11995
FBgn0003118	pnt	24.1309	27.0042	21.4894	19.5428	23.7806	23.9133	21.9978	19.3717
FBgn0003124	polo	0.218416	0.126886	0.142801	0.17105	1.29396	0.284744	1.32364	0.590929
FBgn0003129	Poxm	0.326129	0.835029	0.538981	0.79459	1.66092	0.440912	0.624486	1.11519
FBgn0003130	Poxn	1.39966	2.15366	1.03876	1.28573	3.05495	0.92057	2.10622	1.29852
FBgn0003132	Pp1-13C	3.39103	3.59734	3.43001	3.34072	4.18339	4.28553	2.9969	3.43212
FBgn0003134	Pp1alpha-96A	174.843	190.317	212.873	205.384	150.409	169.502	189.12	165.297
FBgn0003137	Ppn	238.274	204.987	100.936	94.629	156.081	197.435	93.8816	129.031
FBgn0003139	PpV	45.409	51.2438	49.6047	45.5866	35.6219	40.8085	42.8296	41.9216
FBgn0003141	pr	353.301	353.571	264.033	252.917	239.074	250.071	269.504	221.352
FBgn0003145	prd	0.0690041	0	0.0394755	0.0756556	0.97897	0.139936	0.869023	0.0408388
FBgn0003149	Prm	170.029	183.318	126.786	132.039	149.369	199.477	97.35	128.02
FBgn0003159	CG2841	43.2494	47.9399	38.9017	36.1773	32.795	43.7033	41.5825	37.4985
FBgn0003162	Pu	415.442	414.199	385.454	384.05	325.075	401.617	293.668	362.453
FBgn0003165	pum	129.166	146.093	149.598	147.829	105.723	127.462	129.951	129.231
FBgn0003169	put	41.9848	42.0867	46.632	48.7501	39.2444	43.5345	46.1971	46.3774
FBgn0003174	pwn	4.96123	3.94825	5.32849	4.72004	5.0999	4.7222	5.15545	5.3799
FBgn0003175	px	52.6609	49.1329	56.6088	53.0316	43.6831	50.7556	47.6492	54.6514
FBgn0003187	qua	13.4619	12.3647	4.32055	4.81232	10.0618	7.50873	3.54319	5.92098
FBgn0003189	r	4.82791	3.16604	7.50947	7.19601	3.98719	4.33966	6.01963	8.15493
FBgn0003204	ras	68.3259	60.8212	45.7693	51.4354	67.9798	76.7478	49.0303	60.3298
FBgn0003205	Ras85D	118.484	102.287	115.841	106.944	90.9016	96.0634	100.223	100.786
FBgn0003206	Ras64B	72.8367	78.3472	74.799	71.6768	66.6471	72.8647	58.5123	59.9219
FBgn0003209	raw	73.3139	72.968	67.577	67.1773	63.8693	75.3539	67.8432	68.8785
FBgn0003210	rb	32.5527	27.1302	29.752	30.3105	26.3963	31.6558	24.8167	34.8727
FBgn0003218	rdgB	117.298	126.081	125.415	132.504	93.5253	117.027	96.5287	111.413
FBgn0003227	rec	0.63024	0.610217	0.721091	0.542922	0.982561	0.730336	0.566937	0.959134
FBgn0003231	ref(2)P	150.17	148.617	146.276	136.808	132.446	162.267	117.911	160.059
FBgn0003248	Rh2	200.407	176.179	190.561	197.17	173.509	204.864	192.256	195.932
FBgn0003249	Rh3	969.069	932.843	751.36	758.475	702.221	903.031	674.097	809.274
FBgn0003250	Rh4	443.134	457.071	569.63	543.586	400.631	448.764	453.125	501.025
FBgn0003254	rib	0.956738	1.35091	1.02624	1.28935	2.74078	1.25305	2.69516	1.13246
FBgn0003255	rk	2.26156	1.84872	1.46168	2.53634	4.484	2.32816	1.94531	2.96301
FBgn0003256	rl	48.58	52.5846	57.601	58.957	41.8676	52.3015	48.9419	50.108
FBgn0003257	r-l	8.89244	5.81059	6.83504	6.29975	7.86312	6.33477	4.65489	9.66202
FBgn0003261	Rm62	330.758	340.234	314.123	320.696	251.594	343.237	354.275	293.604
FBgn0003267	ro	2.39763	3.25003	3.51479	2.46445	1.96243	1.67139	2.88046	2.39455
FBgn0003268	rod	1.32033	1.42012	1.42856	1.41613	2.25533	1.96451	3.21525	1.68174
FBgn0003274	RpLP2	2328.58	1953.62	1360.48	1590.8	2378.59	3019.36	2143.04	1817.46
FBgn0003275	Polr2F	95.5611	88.0651	67.6469	76.3181	96.7848	97.2444	94.7834	59.6077
FBgn0003277	Polr2A	49.9563	49.8099	48.8658	43.7387	41.608	52.4736	41.6858	47.5306
FBgn0003278	Polr1B	7.01808	6.3303	4.2089	5.57785	8.99714	7.03674	6.08711	5.83655
FBgn0003279	RpL4	1373.69	1241.41	836.351	805.373	1369.17	1743.88	1122.05	1113.97
FBgn0003285	rst	14.1312	14.1546	11.9304	11.4161	12.7269	13.4387	13.054	12.5713
FBgn0003292	rt	5.23527	5.47666	6.0225	4.46091	5.83755	7.12595	9.76909	7.40922
FBgn0003295	ru	4.34403	6.93993	7.10033	6.12356	4.4021	7.49849	8.77519	5.20309
FBgn0003300	run	3.10436	3.04581	3.07828	1.58835	5.54961	3.5974	4.35049	3.25457
FBgn0003301	rut	75.6393	69.1138	78.1916	78.4574	53.976	70.6378	59.3636	80.8461
FBgn0003302	rux	15.5078	14.3012	12.9438	15.7483	13.5946	16.4333	6.57183	15.1211
FBgn0003308	ry	13.6141	11.0144	16.0426	20.5443	13.6172	16.3042	13.8981	20.4793
FBgn0003310	S	60.1371	69.557	68.7855	62.4482	54.4599	60.5787	53.2266	57.7364
FBgn0003312	sad	0.94399	0.426532	0.240015	0.172497	1.94592	0.850822	3.059	1.24152
FBgn0003317	sax	35.4731	35.8104	31.4889	31.1709	30.2474	33.9941	38.0333	33.9594
FBgn0003319	Sb	1.37917	1.38705	1.47618	1.29262	2.52471	1.44355	1.8873	2.18541
FBgn0003321	sbr	77.363	77.046	80.3738	78.8216	70.1037	89.1078	79.7082	75.3311
FBgn0003326	sca	14.3051	16.0373	17.5723	19.8198	11.762	15.5729	14.0279	20.0927
FBgn0003328	0	13.639	11.2842	13.2239	12.5293	13.83	15.1107	9.77934	14.1645
FBgn0003330	Sce	14.3515	9.80858	12.3497	13.6192	11.7136	13.8793	14.069	15.9167
FBgn0003334	Scm	40.7672	43.9546	47.1406	45.699	34.9635	47.4537	50.893	44.3867
FBgn0003339	Scr	13.5097	13.0529	13.2257	11.5822	13.1249	13.2658	12.2268	14.3076
FBgn0003345	sd	47.2976	49.3032	42.1372	42.1693	40.1914	46.2589	39.5553	34.9542
FBgn0003346	RanGAP	9.60424	10.394	7.6212	9.38361	9.46696	8.63889	9.703	7.97607
FBgn0003353	sei	23.345	25.4541	29.6961	31.6598	24.7649	28.9633	28.9922	29.8151
FBgn0003356	Jon99Cii	1.7259	1.16975	1.60444	2.60187	2.35439	1.53126	2.57396	2.29825
FBgn0003357	Jon99Ciii	2.32457	2.2362	1.80171	2.05536	3.27336	2.12894	2.88279	2.39648
FBgn0003358	Jon99Ci	0.512585	0.69482	0.117295	0.112399	2.01382	0.727643	0.815418	0.242692
FBgn0003360	sesB	2498.49	2217.14	2454.48	2630.01	2514.39	2556.7	2090.94	2096.91
FBgn0003366	sev	21.371	18.9731	19.2306	19.4759	11.2266	15.1617	17.6652	24.407
FBgn0003371	sgg	156.424	212.947	199.762	180.251	127.77	159.351	178.532	142.606
FBgn0003372	Sgs1	2.21276	1.62736	3.232	1.88406	18.3424	3.81901	8.2384	6.40859
FBgn0003373	Sgs3	0.251532	0.568261	0.0959302	0.45963	3.11102	2.38042	8.11386	2.18335
FBgn0003374	Sgs4	9.08342	9.26767	5.81103	6.85351	6.6086	7.72477	7.63926	7.86147
FBgn0003380	Sh	244.761	319.723	300.819	284.94	199.915	234.663	246.003	200.19
FBgn0003382	sha	0.0760286	0	0.0521929	0.0500143	1.89175	0.0770906	1.89482	0.269977
FBgn0003386	Shaw	71.225	84.8755	91.5776	92.2203	59.5855	71.7484	85.8164	72.1117
FBgn0003388	shd	1.47984	1.50446	1.97535	2.63653	2.15329	1.90689	2.08437	2.44498
FBgn0003390	shf	22.728	22.1062	24.0495	24.408	29.041	25.4603	28.6884	23.5319
FBgn0003391	shg	56.894	56.0879	55.4374	54.0791	42.1751	55.1106	49.4789	50.9718
FBgn0003392	shi	251.438	268.959	289.228	296.51	193.934	257.642	243.873	270.566
FBgn0003396	shn	68.0398	72.5732	65.2134	64.6421	60.901	73.1997	66.1099	59.9994
FBgn0003401	shu	1.26246	0.446424	0.565218	0.120361	1.07824	0.723532	0.43659	0.714679
FBgn0003410	sina	42.1378	46.4379	52.491	51.2703	39.0069	46.9238	50.5999	44.1662
FBgn0003415	skd	72.4477	79.2271	82.3465	77.8987	61.1136	72.7778	71.3823	72.241
FBgn0003416	sl	9.54721	8.10227	10.9984	9.64159	7.57749	11.3576	10.0513	11.6496
FBgn0003423	slgA	185.426	192.559	214.132	213.554	141.144	183.877	181.875	191.155
FBgn0003429	slo	217.36	241.156	263.74	265.112	185.618	229.952	230.344	220.436
FBgn0003430	slp1	18.2703	17.3361	15.0808	17.8137	17.0904	17.9301	25.5178	18.1503
FBgn0003435	sm	174.843	208.014	229.919	222.541	143.497	174.377	189.716	173.828
FBgn0003444	smo	7.0526	6.44667	6.95441	6.86761	7.49409	7.78624	8.18069	7.85363
FBgn0003447	sn	109.209	127.19	131.838	119.068	113.135	126.489	119.538	109.872
FBgn0003448	sna	0	0.151127	0	0.183356	2.5551	0.113048	1.55188	0.131967
FBgn0003449	snf	77.8384	64.1522	65.4883	59.9466	69.5127	75.7641	69.0869	64.8501
FBgn0003459	stwl	10.4268	11.4291	7.58502	9.52656	10.4892	12.378	11.3765	9.87854
FBgn0003460	so	42.7869	58.4508	48.6873	48.5213	41.1578	52.0817	58.6234	48.9466
FBgn0003462	Sod1	888.424	797.282	772.501	853.485	695.038	666.403	679.142	763.908
FBgn0003463	sog	69.6001	82.9181	76.677	74.3626	60.9915	70.2357	72.2325	63.7265
FBgn0003464	sol	52.1283	45.0301	47.0599	43.6708	36.9448	44.0607	38.9776	52.473
FBgn0003475	spir	135.865	141.948	155.009	144.542	115.716	137.589	155.155	144.695
FBgn0003479	spn-A	3.53363	3.85071	4.75648	3.26652	4.38561	3.7235	4.22514	4.75672
FBgn0003480	spn-B	1.34368	1.27497	1.38364	1.91517	3.22605	1.56682	1.60314	3.26047
FBgn0003482	spn-D	0.54376	0.859924	0.725835	0.298087	1.38464	0.0918925	3.48407	0.214543
FBgn0003483	spn-E	1.55038	1.23939	0.795966	1.41652	3.6876	1.67281	1.63368	1.41164
FBgn0003486	spo	0.0747151	0.0506389	0.213714	0.122876	1.22307	0.227276	0.940946	0.0442188
FBgn0003495	spz	55.7347	70.2712	65.164	59.2097	51.9389	53.522	59.807	50.3746
FBgn0003499	sr	19.3805	20.1963	22.5021	18.0695	22.6888	24.0556	18.3992	18.5175
FBgn0003502	Btk	17.9329	19.4886	16.3082	16.8818	16.7136	17.1383	13.8129	16.5542
FBgn0003507	srp	39.8803	43.0734	38.2526	37.0876	46.7625	49.6692	43.4947	35.9619
FBgn0003512	Sry-delta	15.0962	12.3921	13.8316	12.397	12.8648	14.3923	8.7704	12.8143
FBgn0003513	ss	4.13775	4.88039	4.13988	3.1226	8.21019	5.26714	6.15014	5.06733
FBgn0003514	sqh	198.929	203.198	166.457	156.214	170.152	154.388	145.214	140.889
FBgn0003515	st	18.1113	15.6816	14.8723	16.5318	14.753	13.9709	19.4718	20.2068
FBgn0003517	sta	1411.15	1015.58	666.228	676.058	1330.69	1490.12	669.845	888.135
FBgn0003520	stau	163.694	196.397	184.022	182.872	129.918	159.694	196.984	154.155
FBgn0003525	stg	6.58528	6.00583	3.85408	2.92795	8.54448	5.10795	5.75286	3.30469
FBgn0003527	stil	0.238214	0.107635	0	0.261177	1.21318	0.0805139	2.10528	0.281966
FBgn0003545	sub	0.0755959	0.102472	0.0432466	0.0414414	1.48499	0.229955	0.300644	0.17896
FBgn0003557	Su(dx)	81.084	70.7433	74.7677	77.5537	60.0215	74.0224	61.8375	76.891
FBgn0003559	su(f)	18.8804	17.5219	17.8252	17.7577	14.0057	20.2077	15.8681	17.5644
FBgn0003567	su(Hw)	22.0967	21.6343	21.2658	18.6338	15.4884	18.5388	19.4839	20.5654
FBgn0003575	su(sable)	29.7722	29.3936	26.623	29.7738	27.1428	32.4671	22.909	31.8384
FBgn0003598	Su(var)3-7	14.3957	12.4019	16.3655	14.8347	12.0539	14.3915	15.3012	16.7346
FBgn0003607	Su(var)205	94.7437	86.9439	78.9506	74.552	71.1874	76.9387	84.0285	83.9597
FBgn0003612	Su(var)2-10	38.3446	44.2479	44.5477	43.2345	32.3009	40.508	47.2361	39.6209
FBgn0003638	su(w[a])	103.912	112.073	116.728	113.405	91.0361	109.812	118.231	102.007
FBgn0003651	svp	41.0654	43.32	35.3861	33.3078	41.17	44.5374	36.1751	30.6871
FBgn0003654	sw	55.0187	48.7529	45.3367	45.203	37.7763	42.7749	32.6814	40.4733
FBgn0003655	swa	0.597813	0.249338	0.0526145	0.453765	1.0037	0.279768	0.548653	0.762042
FBgn0003656	sws	89.8331	87.5708	82.3546	82.7124	74.3315	84.1626	69.0841	76.9298
FBgn0003660	Syb	194.61	218.762	148.7	170.267	151.76	163.183	162.625	129.635
FBgn0003676	CCT1	38.2733	33.738	29.9279	32.2314	30.3397	39.9983	25.5866	34.1855
FBgn0003683	term	0.253187	0.9438	0.362106	0.346991	1.38154	0.128362	0.419551	0.299689
FBgn0003687	Tbp	12.8044	14.0852	12.119	11.0987	14.9248	14.1389	10.4868	10.4744
FBgn0003701	thr	0.426527	0.412976	0.557728	0.534448	1.72892	0.761998	1.05009	0.817401
FBgn0003710	tipE	49.8611	64.841	61.5552	56.4647	32.4995	41.4156	42.9794	43.9811
FBgn0003714	tko	28.3144	30.0886	25.5301	27.3389	22.7617	31.8408	18.5359	24.8257
FBgn0003716	tkv	47.9702	47.7662	52.2454	52.9622	40.8368	53.0641	46.9087	48.96
FBgn0003719	tld	2.5744	1.31331	2.21705	2.94396	2.59802	2.04899	3.33939	2.94893
FBgn0003720	tll	0.425876	0.0641426	0.378985	0.259404	2.89188	0.431825	1.50551	0.896168
FBgn0003721	Tm1	71.6312	79.1964	70.0288	70.7147	65.1759	74.1162	65.1946	67.6786
FBgn0003731	Egfr	56.3894	47.4987	43.0784	43.5695	46.333	56.6885	36.2145	50.4279
FBgn0003733	tor	0.148488	0.120767	0.169892	0.227921	1.81493	0.120449	1.45665	0.351519
FBgn0003741	tra	35.7046	34.9462	25.0539	24.2447	32.2551	38.9377	28.5995	21.3226
FBgn0003742	tra2	22.2877	22.4877	24.462	23.4962	22.452	24.4396	22.1929	20.9497
FBgn0003744	trc	89.8791	109.793	99.0196	97.493	67.6734	87.753	75.9457	92.9809
FBgn0003747	Gr5a	0.436833	0.761317	0.642604	0.478941	1.22586	0.189829	0.0827275	0.738662
FBgn0003748	Treh	96.1541	85.5077	97.45	102.973	81.8017	98.9645	94.4864	104.947
FBgn0003751	trk	3.16269	0.714514	2.77425	3.58313	1.6107	3.42065	3.91314	3.11963
FBgn0003861	trp	909.772	780.301	781.348	855.274	624.301	833.788	635.156	890.247
FBgn0003862	trx	75.2625	76.609	79.3281	78.7375	64.6019	83.4593	76.8514	81.1748
FBgn0003863	alphaTry	2.59487	3.5174	2.2267	2.48938	2.35986	3.2889	4.15658	2.17562
FBgn0003866	tsh	5.01071	3.83554	6.85712	6.82943	5.74705	5.04085	6.40806	5.93099
FBgn0003867	tsl	47.0108	40.7687	51.049	53.7209	59.1398	61.954	68.8458	62.0594
FBgn0003870	ttk	49.5737	50.8364	50.6382	50.3457	41.3308	51.8256	45.0516	49.0226
FBgn0003882	tub	31.3342	29.1539	32.7221	35.8793	27.9231	31.0199	25.6237	35.937
FBgn0003884	alphaTub84B	854.52	757.033	846.356	822.084	670.122	841.109	924.902	945.315
FBgn0003885	alphaTub84D	104.629	111.081	111.115	111.008	83.6392	104.281	102.658	107.615
FBgn0003886	alphaTub85E	1.25169	0.96954	0.750162	1.11095	1.30095	1.32961	2.37046	0.42331
FBgn0003888	0	45.4575	63.0201	27.336	25.6282	26.92	30.6659	22.8122	26.7939
FBgn0003889	betaTub85D	1.5152	1.98543	1.50247	1.77201	2.53547	2.81667	1.53996	1.61414
FBgn0003890	betaTub97EF	68.6552	60.3564	52.8233	56.4003	48.2124	51.353	42.6708	56.7086
FBgn0003891	tud	124.29	118.375	119.543	125.06	103.703	127.713	114.525	129.704
FBgn0003892	ptc	7.86507	8.51531	7.84266	7.09061	7.46214	7.49677	7.32306	7.71481
FBgn0003896	tup	21.885	23.4662	22.2789	23.5638	20.9439	21.7354	19.2298	19.3619
FBgn0003900	twi	0.389376	0.633368	0.490056	0.768437	2.12467	0.394815	1.34207	1.2444
FBgn0003916	snRNA:U1:21D	104.322	96.8358	49.3011	82.054	131.174	75.3104	41.3385	65.7679
FBgn0003920	snRNA:U2:14B	3.39	12.4727	4.98687	4.77871	9.51319	1.9642	0.642	1.7197
FBgn0003922	snRNA:U2:38ABa	8.71715	5.90814	11.636	11.6813	6.34213	7.36576	5.136	7.45202
FBgn0003930	snRNA:U4:39B	209.374	393.986	84.0677	136.878	374.673	193.179	119.816	109.291
FBgn0003931	snRNA:U4:38AB	10.477	22.1902	5.99361	2.87172	18.5797	9.29538	3.47222	12.4012
FBgn0003933	snRNA:U5:14B	74.3864	71.0409	14.5073	138.09	151.289	191.135	2.24116	36.0198
FBgn0003934	snRNA:U5:23D	483.37	468.562	194.907	235.799	292.803	273.489	15.9961	174.753
FBgn0003935	snRNA:U5:34A	43.929	37.7128	18.4292	32.9117	25.5683	27.4679	0	20.7989
FBgn0003936	snRNA:U5:35D	29.5184	24.0077	12.6651	18.6092	75.7028	10.4758	6.848	8.73497
FBgn0003938	snRNA:U5:63BC	321.283	217.24	89.9529	252.793	536.245	329.603	7.01502	207.594
FBgn0003941	RpL40	1561.94	1511.53	1099.06	957.735	1665.16	1713.67	1222.73	1238.56
FBgn0003942	RpS27A	1719.56	1393.04	996.116	994.317	1880.35	1783.39	1122.7	1164
FBgn0003943	Ubi-p63E	176.306	176.93	211.993	229.947	165.178	237.447	248.021	224.786
FBgn0003944	Ubx	0.608016	0.941917	0.372676	0.333312	3.36509	0.550454	2.04384	0.745389
FBgn0003950	unc	0.350512	0.105583	0.334199	0.0853997	0.977551	0.414642	0.69699	0.230493
FBgn0003961	Uro	0.0736791	0	0.1686	0	0.482444	0.298833	1.07441	0.348845
FBgn0003963	ush	9.51183	8.23227	7.94806	6.9018	8.35277	8.85737	8.30828	8.17331
FBgn0003964	usp	56.1632	61.3606	48.3257	46.2414	40.6831	48.7547	43.6577	41.8795
FBgn0003965	v	28.7143	22.7935	24.4567	33.357	25.6601	30.8493	27.392	23.7832
FBgn0003969	vap	27.5382	26.3279	28.7628	25.5951	21.5379	27.6055	22.8441	29.6573
FBgn0003975	vg	3.41	3.78521	3.3793	3.67983	6.09489	3.2126	5.69513	4.00452
FBgn0003977	vir	11.189	8.808	8.97586	9.13986	7.22961	11.2489	7.52148	11.5557
FBgn0003978	vls	6.67206	7.11983	5.68478	6.45917	6.66165	5.97358	4.70473	7.56142
FBgn0003979	Vm26Aa	0.624047	0.676726	0.142801	0.27368	2.45172	0.759316	3.14365	0
FBgn0003980	Vm26Ab	0.438599	1.58541	1.3382	1.28234	3.19101	2.22363	6.20196	1.90356
FBgn0003983	Vm34Ca	1.32562	1.54021	0.433347	1.24577	4.5467	1.34414	0.251047	1.34494
FBgn0003984	vn	26.1609	32.0213	30.8661	30.4534	25.1409	29.5497	26.328	25.3986
FBgn0003996	w	0.711604	0.535885	0.271394	0.390099	1.12174	1.08232	0.733714	0.842301
FBgn0003997	hid	21.9382	26.1617	25.5243	18.5472	22.1233	21.8927	20.6769	20.3796
FBgn0004003	wbl	3.03129	1.62448	0.967884	1.23664	5.84687	3.21659	5.23335	1.75229
FBgn0004034	y	1.36874	1.05137	0.36541	0.150068	3.18662	0.555143	0.42338	0.972076
FBgn0004045	Yp1	17182.3	15191.3	16.7075	6.51796	14976.8	14383.1	552.507	6.62686
FBgn0004047	Yp3	26610.7	22765.6	59.0594	49.172	24216	25884	715.697	49.0795
FBgn0004049	yrt	34.4104	35.1241	36.0818	34.5301	31.4151	31.8285	28.1099	33.8269
FBgn0004050	z	35.7407	33.0741	29.6769	27.6144	25.7687	28.1866	23.4292	26.4247
FBgn0004054	zen2	0	0	0	0.203485	1.62034	0.188187	1.23018	0.219682
FBgn0004055	uzip	68.415	76.9293	75.6653	75.9019	61.3185	66.8956	73.2573	80.9002
FBgn0004057	Zw	27.0213	27.2452	23.0391	26.704	19.5515	25.9725	20.2169	29.2677
FBgn0004066	Prosalpha4	40.0871	32.689	30.758	28.7806	24.5056	36.7186	27.8811	32.569
FBgn0004087	Dhfr	9.9725	9.71005	11.41	9.23981	15.635	13.8147	13.034	14.7967
FBgn0004101	bs	13.2556	14.6008	15.8991	12.6821	15.8427	13.4997	13.6102	12.2443
FBgn0004102	oc	63.0646	71.6587	58.9864	57.313	49.8412	55.3795	47.8042	44.7578
FBgn0004103	Pp1-87B	347.663	420.172	371.122	318.425	300.691	349.48	325.198	303.903
FBgn0004106	Cdk1	0.171872	0.116488	0.49162	0.753759	1.68811	0.522819	0.683534	0.305159
FBgn0004107	Cdk2	4.32761	5.81134	4.81262	5.67598	4.149	4.5521	6.27311	4.21285
FBgn0004108	Nrt	32.0369	31.0022	34.0457	31.8864	26.927	37.4837	33.0547	40.5947
FBgn0004110	tin	0.223517	0.0757454	0.0639343	0.0612656	2.92714	0.509937	1.85192	0.727564
FBgn0004117	Tm2	268.878	301.426	209.109	209.978	238.909	289.087	205.487	183.224
FBgn0004118	nAChRbeta2	23.9516	22.6797	27.3248	26.1842	21.9717	24.5208	29.0827	27.6658
FBgn0004132	boca	124.021	109.39	90.8215	103.828	77.2586	93.3443	95.2494	69.8822
FBgn0004133	blow	23.5069	27.5713	27.5679	25.8086	19.9528	24.696	23.9343	25.3897
FBgn0004143	nullo	0.989181	0.744919	1.88629	1.20503	5.03772	1.33733	1.60272	2.99219
FBgn0004167	kst	99.7184	87.8201	86.9332	90.1813	67.0315	97.3997	77.3321	89.9658
FBgn0004168	5-HT1A	35.4962	37.5434	44.8948	41.9036	28.6287	33.456	35.2183	37.7614
FBgn0004169	up	551.981	578.291	475.208	482.41	472.556	535.804	258.416	388.04
FBgn0004170	sc	0	0.350599	0.443894	0	2.25811	0.196693	0.085719	0.0765373
FBgn0004171	Mst98Cb	0.261678	1.65531	0.498999	0.0956341	2.28459	0.442222	0.925058	0.516232
FBgn0004173	Mst84Db	0.448111	3.03711	0.76906	0	1.95613	0.45437	3.26724	0
FBgn0004175	Mst84Dd	0.224055	0	0.76906	0.245653	3.42322	0.45437	6.53448	0.795619
FBgn0004177	mts	245.766	251.796	263.977	262.588	228.137	249.23	223.043	223.669
FBgn0004179	Csp	223.6	242.385	240.915	252.499	158.946	205.272	231.485	214.941
FBgn0004181	Ebp	2.49333	3.62706	2.0178	2.20027	3.84924	2.71314	2.98284	1.51162
FBgn0004183	snRNA:U1:82Eb	22.1118	29.2045	10.3792	66.5135	56.9244	79.3346	10.5225	6.03991
FBgn0004185	snRNA:U1:95Ca	63.5006	54.5662	35.0297	25.4865	90.3366	63.2378	17.287	36.9106
FBgn0004186	snRNA:U1:95Cb	35.7191	29.973	12.974	32.9459	39.5996	28.1695	20.2935	15.4353
FBgn0004187	snRNA:U1:95Cc	208.645	202.126	67.4647	144.216	121.274	101.755	28.5612	91.9409
FBgn0004188	snRNA:U6:96Aa	252.01	234.411	166.043	198.175	218.122	235.264	111.744	157.376
FBgn0004189	snRNA:U6:96Ab	28.677	22.381	10.9369	18.1025	28.4507	15.8605	2.304	16.4577
FBgn0004190	snRNA:U6:96Ac	19.118	12.9574	7.95414	43.8272	37.9342	28.1964	20.736	16.4577
FBgn0004191	snRNA:U2:34ABa	144.802	118.819	77.0195	96.6362	126.843	95.7549	75.114	68.2146
FBgn0004192	snRNA:U2:34ABb	7.2643	10.5034	7.20326	5.84065	23.2545	8.34786	7.062	5.73232
FBgn0004197	Ser	2.31222	2.78841	1.97046	1.50358	3.68933	2.21516	2.0928	2.47264
FBgn0004198	ct	99.4177	98.0218	85.6188	86.4424	81.2344	97.1638	74.9087	77.1275
FBgn0004227	nonA	59.4795	63.4518	62.2764	66.0509	47.5205	58.1496	54.3627	58.3545
FBgn0004228	mex1	0.38139	0.723775	0.0872737	0.418154	1.16541	0.0773435	0.101119	0.180575
FBgn0004237	Hrb87F	87.557	85.6105	88.0707	83.5077	73.7057	91.5138	85.1991	84.6896
FBgn0004240	DptA	269.576	483.324	46.7586	188.066	6.95588	0.380168	2.73368	2.44086
FBgn0004242	Syt1	502.319	624.095	632.018	625.953	396.472	491.055	481.321	473.747
FBgn0004244	Rdl	255.481	287.157	333.839	326.773	208.296	244.74	246.281	238
FBgn0004359	T48	26.5774	22.2848	26.1948	20.3143	20.8832	25.8322	18.0693	28.987
FBgn0004360	Wnt2	1.66041	1.29416	1.13986	1.27432	2.89926	1.97823	2.53131	1.32662
FBgn0004362	HmgD	76.9416	75.8166	64.1027	77.6657	58.8704	70.5314	74.523	62.3957
FBgn0004363	porin	506.819	524.888	530.37	547.362	470.019	554.54	566.419	466.814
FBgn0004364	0	55.289	61.2302	72.8538	65.6199	48.4725	62.5995	67.5883	72.9948
FBgn0004367	mei-41	1.77749	2.01052	2.20881	1.92302	2.18389	1.89781	1.91942	2.52196
FBgn0004368	Ptp4E	35.1275	35.4287	36.9388	35.6507	28.6356	35.2399	29.2601	36.9203
FBgn0004369	Ptp99A	82.1372	100.03	96.1193	90.6012	68.0639	84.6359	87.9532	83.2048
FBgn0004370	Ptp10D	57.2762	59.0398	62.1607	58.208	42.6499	52.9117	53.9174	51.6683
FBgn0004372	aly	0.0820317	0.111196	0.422355	0.0449695	0.895227	0.166355	0.217493	0.097098
FBgn0004373	fwd	80.5911	87.5807	90.6346	87.8386	65.475	87.9676	83.3971	90.8488
FBgn0004374	neb	0.207089	0.280713	0.88853	0.737916	0.9605	0.708688	2.29919	0.949855
FBgn0004378	Klp61F	0.0240204	0.0976804	0.219864	0.0263358	1.15341	0.0487118	0.54133	0.0284321
FBgn0004379	Klp67A	0.421828	0.694324	0.723953	0.231245	1.57834	0.580477	1.15835	0.570632
FBgn0004380	Klp64D	35.9578	27.6102	35.6725	37.5293	27.9264	35.3417	27.197	42.649
FBgn0004381	Klp68D	38.3966	31.1107	44.2154	47.3685	30.801	39.7505	35.5237	44.0536
FBgn0004387	Klp98A	49.1481	51.5101	48.9032	47.6178	34.8645	43.2366	41.6378	46.3727
FBgn0004389	bnk	0.633153	0	0.206978	0.793353	1.9742	0.183428	1.55879	0
FBgn0004390	RasGAP1	44.421	46.0184	45.969	44.5755	36.19	46.8806	45.7533	45.7742
FBgn0004391	shtd	4.8206	4.88136	5.79455	5.56841	5.16686	5.3098	5.13521	6.60601
FBgn0004394	pdm2	3.53914	4.25222	3.86526	3.19683	4.56458	3.3439	6.0779	3.71312
FBgn0004395	unk	42.2156	41.3694	44.636	52.1812	41.4363	49.3608	46.0097	44.386
FBgn0004396	CrebA	64.7863	73.4441	54.3759	50.293	56.4898	56.2798	50.6155	39.6394
FBgn0004397	Vinc	80.5474	78.8993	68.4899	69.2859	60.9928	82.1519	53.499	79.4183
FBgn0004400	rhi	1.00682	1.28449	1.55853	2.07788	2.45606	0.540469	4.31817	2.52368
FBgn0004401	Pep	149.799	138.003	166.172	160.587	141.962	174.989	146.442	180.859
FBgn0004403	RpS14a	664.134	446.53	377.873	432.66	682.433	756.512	443.582	542.02
FBgn0004404	RpS14b	301.689	206.689	181.944	184.937	284.195	315.852	177.36	279.115
FBgn0004406	PolG1	2.80541	2.26112	1.99529	2.41079	3.42016	3.17775	3.35048	3.44033
FBgn0004414	msopa	0.860954	2.13957	0.985061	0.157324	1.56596	0.727483	2.47289	1.69847
FBgn0004419	me31B	103.818	122.283	98.4869	88.1874	80.8492	93.8729	77.5661	85.9606
FBgn0004425	LysB	0.608727	1.23771	0.522356	0.667404	0.664314	1.23446	0.806966	1.80132
FBgn0004426	LysC	1.53691	3.12497	0.879228	2.10632	2.51588	0.779188	1.01871	0
FBgn0004427	LysD	2.90572	2.36325	3.32458	0.424775	4.65089	1.57136	3.5952	1.83434
FBgn0004428	LysE	6.2523	4.99815	2.01768	3.16384	8.39785	4.71409	9.56359	1.70784
FBgn0004429	LysP	2.11669	0.819774	1.2109	1.49189	1.31999	2.14625	0.400858	2.14752
FBgn0004430	LysS	1.13394	1.2809	0.648699	0.828829	1.23749	0.958148	1.25268	2.237
FBgn0004431	LysX	1.31891	1.34085	2.6408	3.97661	1.07951	1.33733	3.7154	1.95143
FBgn0004432	Cyp1	810.702	1077.66	945.948	893.751	782.351	866.055	1042.57	772.936
FBgn0004435	Galphaq	63.6214	61.6704	63.9551	73.8702	52.9545	62.5179	62.0601	64.5073
FBgn0004436	Ubc6	214.943	254.117	239.542	239.098	214.379	233.093	242.886	199.999
FBgn0004449	Ten-m	110.418	107.695	98.7093	102.296	82.3465	102.028	86.47	100.523
FBgn0004456	mew	16.5097	17.4383	19.7073	20.1188	16.3014	18.5339	22.3363	22.3336
FBgn0004463	Polr3B	7.47655	6.92294	6.14464	6.00361	6.78026	6.56662	6.17716	7.38515
FBgn0004465	Su(P)	45.5696	38.8297	49.0493	40.7928	26.159	27.6435	20.9514	31.7243
FBgn0004507	GlyP	592.53	509.453	402.266	397.861	367.166	439.172	365.989	459.636
FBgn0004509	Fur1	66.7322	65.6437	74.3937	75.9792	56.4733	62.4792	58.2965	71.6334
FBgn0004510	Ets97D	9.80875	9.42928	9.10413	8.06569	10.1583	12.7874	8.09376	11.0179
FBgn0004511	dy	1.04962	0.866044	1.17482	0.650452	3.58583	1.48074	1.60319	1.10736
FBgn0004512	Mdr49	18.1482	14.5078	20.4739	19.1786	12.0033	13.8763	16.2352	21.0557
FBgn0004513	Mdr65	39.5993	38.315	29.2531	29.1661	29.841	35.387	26.3222	31.7805
FBgn0004514	Oct-TyrR	8.78818	9.48212	11.6442	10.9089	11.2443	8.24517	7.06374	10.1033
FBgn0004516	Gad1	218.727	224.163	312.142	317.792	168.462	240.234	255.595	299.291
FBgn0004552	Akh	0.693903	0.705449	1.19089	2.66277	2.27181	1.23129	2.2997	0.616011
FBgn0004554	Edg91	6.15781	4.79955	0.704547	2.53177	24.5285	16.2339	3.26527	3.27995
FBgn0004556	Dbp73D	9.63925	6.67574	6.06823	7.61479	11.2085	10.2007	8.14692	5.58026
FBgn0004567	slp2	17.5582	21.7051	18.7288	17.2517	13.9278	15.2314	18.9152	17.8743
FBgn0004569	aos	25.1733	27.4234	22.3555	27.9249	25.3865	30.9038	31.0999	29.0557
FBgn0004573	5-HT7	18.5095	19.7798	21.6283	20.8164	16.4222	19.2935	19.3991	19.2103
FBgn0004574	Rop	161.927	180.986	215.475	223.949	136.94	186.383	199.848	210.275
FBgn0004575	Syn	249.931	267.111	318.408	316.062	198.227	254.527	248.1	255.721
FBgn0004577	Pxd	0.0707095	0.287544	0.202256	0.310102	1.69766	0.215091	2.24968	0.376633
FBgn0004580	Cbp53E	178.538	209.93	240.278	252.607	142.742	189.967	208.707	199.54
FBgn0004581	bgcn	0.178856	0.0303054	0.306958	0.196097	1.36632	0.362709	0.533482	0.211706
FBgn0004583	ex	32.5831	36.6295	30.8221	28.191	26.0681	33.024	31.0931	27.0368
FBgn0004584	Rrp1	8.74791	8.59702	9.13315	9.35137	10.0241	7.65046	5.89502	7.16192
FBgn0004587	B52	161.367	162.014	166.968	155.129	119.567	156.867	181.538	159.643
FBgn0004591	Eig71Ed	0	0	1.02541	0	2.93419	0.45437	0.891065	0.530413
FBgn0004592	Eig71Ee	0.125145	0	0.214778	0	3.00461	0	0.414751	0.370325
FBgn0004595	pros	368.753	427.12	440.873	420.73	287.423	351.553	338.872	335.673
FBgn0004597	CycC	5.61806	3.75251	8.57055	4.73129	7.81936	5.44886	7.44765	6.2644
FBgn0004598	Fur2	72.0281	63.5458	68.5581	66.9404	48.9345	69.2477	58.757	72.5067
FBgn0004606	zfh1	46.2024	50.0698	38.5546	34.0999	41.0885	45.0207	34.3321	33.44
FBgn0004607	zfh2	80.7389	84.4157	88.43	88.4478	63.6418	82.3827	89.0152	84.6981
FBgn0004611	Plc21C	77.7809	80.514	100.119	104.319	65.8654	83.6578	87.0966	93.1141
FBgn0004618	gl	47.5994	46.9082	51.1745	43.6697	35.6458	45.8511	45.2584	45.721
FBgn0004619	GluRIA	21.9645	17.6986	22.3663	23.6803	19.0164	20.8608	17.3734	24.2653
FBgn0004620	GluRIIA	4.08748	4.6495	4.05531	3.82336	4.17999	3.94169	4.85023	4.8382
FBgn0004622	TkR99D	10.4283	8.57774	10.1954	9.84061	9.65413	11.2287	9.9296	11.9614
FBgn0004623	Gbeta76C	911.626	864.485	859.729	850.546	674.186	859.405	941.464	896.101
FBgn0004629	Cys	3.84227	3.12497	3.95653	5.47643	3.35451	4.09074	10.6965	6.36714
FBgn0004635	rho	73.1776	101.883	86.2795	79.0421	70.6936	74.294	66.6447	73.1536
FBgn0004636	Rap1	164.017	217.516	199.175	171.365	151.402	165.807	158.009	128.952
FBgn0004638	drk	78.0855	78.465	61.6797	64.7803	69.716	82.4725	53.8914	52.2284
FBgn0004643	Zw10	12.8952	11.244	12.9305	13.5425	9.40819	14.5444	14.6937	14.5347
FBgn0004644	hh	2.55017	4.30771	3.45644	3.26915	4.45287	2.3471	6.50127	4.36527
FBgn0004646	ogre	112.193	126.168	119.239	116.953	99.9802	124.696	121.668	117.1
FBgn0004647	N	29.0217	28.1014	25.2079	25.1801	23.354	30.8668	21.0945	28.7676
FBgn0004648	svr	74.8371	79.4598	93.5453	90.6265	64.7883	79.6391	75.4261	85.0299
FBgn0004649	yl	0.336736	0.178612	0.117258	0.160519	0.830837	0.37113	0.40758	0.121308
FBgn0004650	fs(1)N	0.127161	0.287282	0.161657	0.247855	1.29522	0.143264	0.374606	0.284308
FBgn0004652	fru	42.4434	48.4318	37.4053	33.4326	39.0416	41.9212	31.4095	30.6006
FBgn0004654	Pgd	99.558	74.0279	68.4916	65.3099	54.7264	77.2165	53.7938	84.2152
FBgn0004655	wapl	41.3507	35.1998	36.1208	36.1305	29.7488	37.8784	31.5587	38.0547
FBgn0004656	fs(1)h	106.594	111.142	105.145	99.1836	89.3437	104.35	87.8055	91.6201
FBgn0004657	mys	80.8881	94.3193	77.9266	72.3084	69.687	84.7316	67.4349	72.1705
FBgn0004666	sim	4.19433	5.25908	5.51879	5.31717	7.09488	5.13008	7.22834	5.95761
FBgn0004687	Mlc-c	203.911	209.557	166.082	169.06	168.712	184.183	134.982	168.592
FBgn0004698	Xpc	30.6671	33.4542	33.0613	34.3619	27.1438	30.6269	24.8825	32.1523
FBgn0004777	Ccp84Ag	0	1.37874	0	0.557589	0.740011	0.51567	1.46074	0.401315
FBgn0004779	Ccp84Ae	0.493278	1.00297	1.26987	0.135207	4.57575	0.500168	0	0.729845
FBgn0004780	Ccp84Ad	0	0	0.723718	0	2.48508	0.513098	2.51559	0.598969
FBgn0004781	Ccp84Ac	0.263159	0	0.301094	0	1.9146	0.17789	0.34886	0
FBgn0004782	Ccp84Ab	1.1149	3.92931	0.765371	0.611187	2.43343	0.226095	0	0.131967
FBgn0004783	Ccp84Aa	2.91711	2.14186	0.417202	0	2.91821	4.1903	1.93355	0
FBgn0004784	inaC	443.597	406.481	442.425	421.443	316.378	417.43	372.99	437.855
FBgn0004795	retn	57.9041	56.728	56.6746	49.3221	47.0992	54.3747	49.2285	56.5668
FBgn0004797	mdy	24.1016	19.2177	22.6304	21.9512	19.6986	19.775	18.1527	23.2891
FBgn0004811	fs(2)ltoPP43	20.2386	19.4107	21.8016	24.2409	19.7531	21.4118	22.7798	20.7917
FBgn0004828	His3.3B	1180.87	1539.25	1264.22	1283.23	1272.24	1432.03	1805.54	995.074
FBgn0004832	Xpac	11.9978	11.7695	18.1526	16.9621	12.5766	12.3255	14.5447	14.9488
FBgn0004837	Su(H)	23.3561	25.379	21.2413	21.9443	22.5651	20.6781	23.8589	23.7656
FBgn0004838	Hrb27C	370.36	418.501	378.674	372.308	280.667	336.26	273.087	296.365
FBgn0004839	otk	3.56802	5.70868	5.39852	5.25869	4.59601	4.90289	7.52146	4.98492
FBgn0004841	TkR86C	5.76996	5.86598	5.7765	4.80787	4.97453	5.207	5.23958	4.30271
FBgn0004842	RYa-R	1.77726	1.42357	1.10916	1.72715	3.17382	1.14678	2.9986	2.10368
FBgn0004852	Ac76E	41.1957	42.1714	38.3352	33.4774	32.3878	37.5355	31.4184	39.2453
FBgn0004854	B-H2	12.2517	11.0716	10.598	8.43601	11.3682	11.5227	8.12083	11.2443
FBgn0004855	Polr2I	25.8735	20.0934	24.1554	22.0637	20.3928	27.0548	32.0367	23.7135
FBgn0004856	Bx42	40.4745	36.7158	34.0898	37.9699	37.2451	37.8618	33.0858	37.3739
FBgn0004858	elB	57.0031	59.3064	53.6091	47.2029	41.8588	48.8417	48.216	47.6841
FBgn0004859	ci	22.3449	24.8913	25.0388	26.1585	23.2361	26.8113	23.8414	25.3387
FBgn0004860	ph-d	23.0408	23.7431	23.271	19.5039	16.6307	23.9167	19.9605	25.1346
FBgn0004861	ph-p	27.664	29.3551	22.5687	23.1958	23.6925	26.2571	22.659	25.106
FBgn0004862	bap	0.513364	1.1308	1.24815	0.914629	3.64158	1.3664	3.74301	0.759563
FBgn0004863	C15	2.10414	2.71638	2.69406	3.18581	4.15519	1.98114	2.45731	1.9569
FBgn0004864	hop	23.4527	24.2356	21.9087	18.8766	20.5558	23.743	22.824	23.3838
FBgn0004865	Eip78C	18.0967	20.0275	21.918	24.0383	15.468	17.3229	21.4108	19.8851
FBgn0004867	RpS2	849.547	548.192	433.385	580.619	1037.08	1014.93	530.198	651.435
FBgn0004868	Gdi	215.709	219.474	223.45	221.053	185.826	216.309	170.874	217.657
FBgn0004870	bab1	11.8579	9.72445	12.7704	11.2637	9.57732	10.1697	10.3182	11.1297
FBgn0004872	piwi	0.484129	0.287108	1.17707	0.530796	2.11335	0.859059	2.3666	1.64751
FBgn0004875	enc	131.426	137.951	148.457	142.857	96.1639	123.79	112.772	130.838
FBgn0004876	cdi	60.9248	57.7862	63.6755	63.0328	47.114	56.8638	57.4955	61.692
FBgn0004878	cas	0.206563	0.320001	0.405154	0	2.18986	0.179527	2.07331	0.523932
FBgn0004880	scrt	217.35	261.65	268.528	267.711	172.489	212.5	226.195	197.442
FBgn0004882	orb	25.536	28.6629	28.4373	30.2604	22.4388	26.3863	24.96	29.3503
FBgn0004885	tok	72.1387	67.6439	71.9796	82.9359	57.6101	78.4084	64.6276	73.489
FBgn0004888	Scsalpha1	333.582	293.497	358.794	364.91	261.541	316.822	299.534	345.809
FBgn0004889	tws	90.2995	106.881	113.558	110.389	83.3615	102.426	88.9089	98.9871
FBgn0004892	sob	1.28203	2.60673	2.11877	1.1323	3.42004	1.58882	2.64373	2.86638
FBgn0004893	bowl	16.5544	19.5834	18.8414	16.864	14.6047	16.9178	11.6064	16.8691
FBgn0004895	FoxL1	0.0657588	0	0.225714	0	2.43997	0.200032	0.784566	0.8562
FBgn0004896	fd59A	10.4335	9.33422	11.5077	8.96831	9.65552	8.8442	7.63484	10.4726
FBgn0004897	fd96Ca	0.804864	0.459372	0.436209	0.464446	1.84918	0.42953	1.34776	0.451274
FBgn0004898	fd96Cb	0.940085	0.810921	0.488909	0.655902	2.42493	0.779904	0.906353	1.92201
FBgn0004901	Prat	5.65407	6.52655	4.59914	6.15066	5.59192	6.04657	4.33327	5.07168
FBgn0004903	Rb97D	43.5203	46.1048	47.4952	53.3308	43.3565	49.8953	40.4753	42.8721
FBgn0004907	14-3-3zeta	1039.64	1137.2	1258.33	1396.77	994.596	1153.49	1358.48	1115.52
FBgn0004908	Arl2	25.2301	16.7157	15.4066	23.4662	18.5623	20.696	21.7967	18.9586
FBgn0004910	Eip63F-1	68.6422	69.7932	77.9368	78.7385	59.2528	69.7605	57.3725	66.9367
FBgn0004911	asRNA:Eig63F-2	0.875134	1.18626	1.41849	1.59915	2.22845	2.29234	2.80365	1.89909
FBgn0004913	Gnf1	18.4035	13.936	16.3772	14.0433	13.2034	16.328	14.1562	15.9342
FBgn0004914	Hnf4	47.5377	45.7795	40.3031	38.2416	40.348	41.1179	33.5383	36.7415
FBgn0004915	TfIIB	16.6372	21.0591	17.709	17.796	18.2198	20.22	21.3637	18.3206
FBgn0004919	gol	120.502	160.674	161.141	150.76	108.945	134.866	140.229	140.489
FBgn0004921	Ggamma1	1051.48	1282.08	1348.88	1248.57	905.179	1096.4	1097.95	1039.44
FBgn0004924	Top1	87.3891	88.6718	82.8113	81.7688	73.386	84.0088	76.9759	73.8022
FBgn0004926	eIF2beta	157.28	128.163	88.7498	104.567	111.37	122.115	77.4771	76.6912
FBgn0004956	upd1	0.297546	0.28233	0.102131	0.195736	3.442	0.482723	0.78889	0.457852
FBgn0004957	por	5.05949	4.42815	4.46696	4.14947	5.13022	3.79712	3.27436	6.69606
FBgn0004959	phm	1.35064	0.57213	1.25558	0.277656	3.1322	1.06992	1.51073	0.349716
FBgn0005198	gig	22.5759	21.3583	19.8821	21.0401	18.9115	22.2079	20.739	21.6893
FBgn0005278	Sam-S	149.259	154.691	185.96	196.158	160.522	169.569	160.184	179.022
FBgn0005322	nmd	29.1552	25.2227	21.7848	29.712	32.7031	35.2665	28.611	27.4031
FBgn0005355	Su(fu)	21.731	21.7964	21.064	21.9733	22.3802	27.1739	32.2834	26.3428
FBgn0005386	ash1	30.2454	27.8232	30.484	31.0189	22.9199	30.9031	32.1312	31.6524
FBgn0005390	fs(1)M3	0.228781	0.664536	0.168274	0.179167	1.3197	0.61308	0.519918	0.193428
FBgn0005391	Yp2	26442	22004.7	25.9063	11.8454	22903.1	24431.2	627.9	12.2441
FBgn0005411	U2af50	64.2294	58.6554	55.3262	62.6788	55.9772	69.5944	61.9315	65.1939
FBgn0005427	ewg	56.7259	57.8777	52.6517	49.4744	47.0625	56.5853	46.1025	47.6672
FBgn0005533	RpS17	2883.52	3166.32	2296.16	1934.11	3299.14	3235.01	3053.95	2085.8
FBgn0005536	Mbs	113.638	118.976	108.856	108.457	89.2534	113.484	98.0168	97.4552
FBgn0005558	ey	28.5698	30.6969	34.69	32.2555	22.2588	30.4388	30.5178	34.8525
FBgn0005561	sv	29.4128	29.9808	32.9996	35.9832	28.6533	29.697	32.2052	31.0146
FBgn0005564	Shal	64.9024	67.7815	75.8518	73.9252	43.8414	58.3581	53.0148	69.8691
FBgn0005585	Calr	393.611	333.552	290.739	338.969	305.814	335.468	279.678	311.74
FBgn0005586	Rab3	230.02	257.784	287.36	295.119	167.296	226.03	232.486	241.36
FBgn0005590	scw	2.45615	3.25009	1.80656	3.14173	2.04224	3.08343	3.10098	2.90726
FBgn0005592	0	7.96729	7.24223	6.7296	6.73131	5.01233	6.34406	2.98219	6.40726
FBgn0005593	RpL7	1633.93	1700.09	1160.04	1293.24	2176.95	2660.89	2784.05	1327.42
FBgn0005596	yem	8.53276	7.61177	6.70093	6.22883	9.04864	7.29521	8.98527	8.74981
FBgn0005612	Sox14	56.2211	59.0583	50.6815	49.7339	48.5397	57.8757	47.5284	42.6527
FBgn0005613	Sox15	3.74377	3.79743	4.72052	3.4345	5.39194	3.25377	3.71379	3.19541
FBgn0005614	trpl	1071.51	961.636	1013.77	1045.33	835.929	1080.3	887.735	1232.89
FBgn0005616	msl-2	20.4693	22.6958	31.2267	28.0398	13.6249	21.1478	32.3636	27.2932
FBgn0005617	msl-1	28.6301	28.2656	31.8461	30.1513	22.7564	32.5414	28.4285	29.8551
FBgn0005619	Hdc	38.6173	38.5434	38.3448	37.1706	33.5771	37.3086	35.1815	38.7772
FBgn0005624	Psc	13.5245	11.3659	14.3484	12.0268	13.3333	14.2495	13.3153	14.1834
FBgn0005626	ple	120.785	139.353	112.145	101.33	82.7043	82.3913	91.5897	77.1523
FBgn0005631	robo1	42.6646	45.7873	48.658	46.0716	38.7607	45.8289	43.3266	42.6078
FBgn0005632	faf	97.6906	83.462	99.4179	97.4843	72.3128	93.5446	79.5786	100.773
FBgn0005633	fln	1.64508	1.84213	2.61875	3.5289	0.780569	2.39331	1.42228	2.4552
FBgn0005636	nvy	17.6301	17.2397	22.693	21.1053	15.0675	14.4034	16.8951	20.1453
FBgn0005638	slbo	0.734252	0.723849	1.41289	1.24414	2.62244	1.35365	3.05284	0.948117
FBgn0005640	Eip63E	65.6735	69.6457	77.1726	71.116	52.3497	63.0898	61.1234	67.2406
FBgn0005642	wdn	21.8148	18.526	19.8138	18.7306	19.1857	22.2083	16.8791	21.5697
FBgn0005648	Pabp2	45.3607	52.6445	54.089	50.6869	37.2103	46.0825	46.4114	42.4181
FBgn0005649	Rox8	103.742	113.342	106.44	109.649	87.8092	107.683	91.5104	97.545
FBgn0005655	PCNA	4.6926	6.36091	3.77822	2.19136	5.50046	2.99587	5.6448	3.08581
FBgn0005658	Ets65A	17.1155	19.7946	22.09	18.5996	16.5344	16.7608	20.135	21.0193
FBgn0005659	Ets98B	43.0858	47.3814	46.6385	37.9186	40.6242	46.311	41.158	36.5306
FBgn0005660	Ets21C	1.71968	2.00471	1.39698	1.39523	3.15288	1.29034	2.23412	1.44522
FBgn0005664	Crys	9.78768	8.86351	13.7394	11.678	22.7991	31.3995	21.0983	26.1887
FBgn0005666	bt	198.796	195.028	124.95	133.651	143.155	192.537	91.3823	114.283
FBgn0005670	Cyp4d1	1.79048	0.882558	1.86235	2.09692	2.75334	1.36162	0.593393	1.49316
FBgn0005671	Vha55	443.622	560.893	551.943	515.658	350.169	464.844	502.657	460.706
FBgn0005672	spi	159.765	171.892	163.591	168.937	141.181	179.172	136.628	169.725
FBgn0005674	GluProRS	24.6738	18.3987	21.1681	21.0136	19.1299	23.3932	17.9708	20.8092
FBgn0005677	dac	24.7109	26.4376	26.0521	26.6222	18.6165	22.3498	19.3976	25.6484
FBgn0005683	pie	0.845704	0.422346	0.611125	1.51284	2.42877	0.857517	3.00932	1.36983
FBgn0005694	Aef1	71.495	71.8747	69.3756	64.1137	64.1715	67.7407	58.848	61.6361
FBgn0005695	gcl	21.0129	20.1946	18.3601	18.0406	14.8834	19.8033	18.1776	17.3711
FBgn0005696	PolA2	2.1153	1.09812	1.28735	1.82575	1.96465	1.9623	1.67057	1.11872
FBgn0005771	noc	84.0392	78.6043	83.6134	78.6613	70.2048	81.5196	57.299	77.8778
FBgn0005775	Con	58.8355	65.9979	79.5887	81.5636	48.8004	61.2744	62.0569	62.2387
FBgn0005777	PpD3	37.8751	35.014	31.6319	33.5215	26.9357	33.4439	30.3124	33.0313
FBgn0005778	PpD5	0.799697	0.197092	1.16451	0.557953	1.42809	0.294861	1.83113	0.774469
FBgn0005779	PpD6	3.01301	2.37453	4.32922	4.68629	4.28225	3.69454	4.45868	5.474
FBgn0008635	betaCOP	60.9339	52.5332	47.0652	46.1191	45.8106	57.929	45.8343	47.969
FBgn0008636	hbn	16.6521	18.7869	17.8692	15.5357	13.9964	16.0457	23.172	16.099
FBgn0008646	E5	4.2504	3.08864	4.46202	3.50709	3.72996	3.42116	6.56401	6.01651
FBgn0008651	lbl	5.72672	4.82297	3.68321	4.8298	8.13567	6.70005	6.64835	6.09665
FBgn0010014	CanB	125.007	115.111	116.042	128.878	100.816	112.466	93.3969	118.623
FBgn0010015	CanA1	10.0752	10.7365	7.25679	6.05553	10.664	11.0467	6.27584	7.11227
FBgn0010019	Cyp4g1	12.1176	14.9324	7.65573	8.18609	6.4117	7.61204	7.46399	7.43718
FBgn0010038	GstD2	8.61423	3.09091	5.65269	5.27785	4.42394	1.92674	9.74021	7.49732
FBgn0010039	GstD3	56.3382	57.7825	49.0576	52.4762	39.9911	52.449	43.2911	52.0796
FBgn0010040	GstD4	0.769514	0	0.586961	0.984305	1.11971	1.17039	0	0.607231
FBgn0010041	GstD5	0.110694	0.150048	0.379952	0.728185	4.8321	0.336721	1.32069	0.917172
FBgn0010044	GstD8	2.30156	1.5599	2.10667	1.51405	3.01408	1.63359	3.05109	2.72427
FBgn0010051	Itpr	46.154	40.3583	42.6123	42.6987	35.5763	47.2276	35.9018	48.1748
FBgn0010052	Jhe	4.16011	3.95938	4.2028	6.74464	3.28426	5.29521	5.39757	7.22911
FBgn0010053	Jheh1	131.59	105.684	126.576	129.593	82.3537	112.681	129.817	137.909
FBgn0010078	RpL23	4096.74	3574.24	2211.55	2298.3	3857.14	3685.34	2351.34	2662.57
FBgn0010100	mAcon1	397.852	357.283	344.394	340.663	286.665	404.29	279.777	389.805
FBgn0010105	comm	32.6465	36.6754	42.5973	42.2085	30.7472	33.2537	35.2253	38.5102
FBgn0010109	dpn	0.182678	0	0.313517	0	1.9936	0.0463073	0.968676	0.162172
FBgn0010113	hdc	56.2231	70.1451	69.5895	67.5579	50.1341	56.8082	62.4871	59.0453
FBgn0010114	hig	197.278	189.584	219.576	219.941	142.794	189.26	180.201	213.16
FBgn0010173	RPA1	40.6773	44.0993	38.8672	37.7701	31.6542	30.4263	34.4677	34.5905
FBgn0010194	Wnt5	23.2632	24.673	21.4898	20.7455	17.2797	19.1388	21.4212	19.7037
FBgn0010197	Gyc32E	2.32155	1.44233	0.968409	1.43175	1.90016	2.62371	1.60291	1.63159
FBgn0010198	RpS15Aa	1065.36	1003.52	699.627	600.984	922.726	953.804	904.241	731.717
FBgn0010213	Sod2	177.446	169.13	152.086	160.502	154.56	155.217	147.917	150.073
FBgn0010215	alpha-Cat	91.5164	104.57	105.502	117.061	81.0162	98.6619	93.641	96.6147
FBgn0010217	ATPsynbeta	722.43	631.68	642.912	670.809	604.931	722.129	541.049	680.06
FBgn0010220	Dbp45A	21.7703	14.7173	17.3913	18.4968	21.5101	22.4695	13.9502	18.2556
FBgn0010222	Nmdmc	16.8056	18.0414	19.4387	20.3085	15.7967	20.3365	11.7898	15.3911
FBgn0010223	Galphaf	2.29273	2.34815	2.39006	2.17857	3.22493	2.68638	2.49905	2.05044
FBgn0010225	Gel	222.68	204.89	304.727	299.647	213.468	236.961	240.43	300.287
FBgn0010226	GstS1	73.8142	80.0009	97.0339	102.26	82.6957	92.2511	120.013	104.158
FBgn0010228	HmgZ	294.717	335.924	361.343	368.442	287.468	320.405	365.642	302.735
FBgn0010235	Klc	85.5533	89.9067	81.0908	87.6291	83.1448	93.2316	82.1959	99.7208
FBgn0010238	Lac	130.375	144.981	124.447	121.238	112.017	126.511	127.952	126.243
FBgn0010240	Lcch3	54.4314	50.4691	54.4512	49.339	38.0728	47.3143	40.03	46.0369
FBgn0010241	Mdr50	0.568035	0.858827	5.39932	4.67092	2.52731	2.99061	3.99681	4.55138
FBgn0010246	Myo61F	7.66434	6.56493	0.860777	0.721741	6.87612	6.79401	2.18166	1.11313
FBgn0010247	Parp	61.3712	70.9584	69.0214	75.2146	51.5848	68.4088	59.1762	58.1779
FBgn0010258	Rbp4	1.04337	1.24792	1.896	1.00937	3.48294	0.871251	1.78997	1.235
FBgn0010263	Rbp9	243.575	242.941	251.252	249.004	210.18	251.953	207.21	242.491
FBgn0010265	RpS13	1758.61	1469.72	992.863	1147.71	1620.2	1880.92	1076.88	1118.36
FBgn0010269	Dsor1	29.1509	32.2282	35.0088	28.3341	30.5719	34.4844	24.2554	31.9965
FBgn0010278	Ssrp	20.9555	19.1549	16.0407	20.0476	18.9429	20.8721	22.7156	17.5605
FBgn0010280	Taf4	88.2125	95.2614	99.424	91.4667	80.6494	93.769	94.5933	82.8048
FBgn0010282	TfIIFalpha	43.133	42.0134	35.6269	37.9799	36.2332	41.6922	38.6711	34.8696
FBgn0010287	Trf	4.06741	5.89812	5.3031	3.21498	5.3679	3.64467	4.13806	3.91874
FBgn0010288	Uch	38.7947	36.6739	39.4057	33.8399	30.3743	33.7396	38.6488	37.2697
FBgn0010292	bys	18.9274	17.2703	18.6422	18.5356	22.8617	19.1917	16.8087	20.301
FBgn0010294	ng2	1.36239	1.38506	0.194847	1.12028	1.4868	0.518032	0.903033	0.806305
FBgn0010295	ng3	1.2523	1.48532	0.716408	1.71626	3.07497	1.42851	0.207515	0.555862
FBgn0010296	ng4	3.48251	2.83237	4.78142	1.52728	16.7223	7.0623	3.6933	3.70991
FBgn0010300	brat	39.184	45.4565	44.4165	45.3368	31.788	40.8888	40.4454	39.1254
FBgn0010303	hep	55.7898	57.5749	54.7082	50.7679	47.643	55.674	49.6626	49.5671
FBgn0010309	pigeon	11.6298	10.7365	14.2955	11.008	8.82647	11.764	9.8345	14.5911
FBgn0010313	corto	113.562	125.376	117.719	114.187	94.6829	102.418	92.4016	103.382
FBgn0010314	Cks30A	1.78346	2.5274	3.15357	3.73298	3.18489	1.89057	4.94346	5.18158
FBgn0010315	CycD	11.4476	12.3317	9.93173	9.14313	12.9066	10.9925	7.63805	9.28763
FBgn0010316	dap	14.3701	12.8033	12.8253	12.2899	11.8721	14.7944	10.475	14.1817
FBgn0010317	CycJ	4.21506	5.03138	5.39851	4.62136	3.43282	5.61353	7.58933	5.13815
FBgn0010323	Gsc	1.22346	1.80476	1.64685	1.4203	3.84847	2.62705	2.14663	2.08706
FBgn0010328	woc	30.4412	27.7679	28.6128	31.6367	25.705	29.973	26.8058	31.6172
FBgn0010329	Tbh	33.0777	37.2451	40.4313	33.8941	29.7496	30.5416	35.7873	29.0517
FBgn0010333	Rac1	77.5287	93.2907	87.0543	90.537	65.3257	81.5367	75.6656	79.9388
FBgn0010339	128up	22.2475	17.5915	13.2167	14.4632	16.3417	18.5816	15.2189	18.6529
FBgn0010340	140up	12.4752	12.394	7.979	9.85477	12.1769	10.371	11.8128	11.5564
FBgn0010341	Cdc42	117.862	151.273	125.125	131.725	110.655	122.593	114.603	108.26
FBgn0010342	Map60	20.0421	17.7874	20.8785	20.288	15.5511	20.6339	15.357	21.7816
FBgn0010348	Arf1	286.183	304.313	273.721	273.985	240.014	264.931	212.103	244.91
FBgn0010350	Cds	318.473	316.816	316.836	303.142	229.785	301.42	295.9	323.306
FBgn0010352	Ogdh	287.484	273.213	280.914	273.371	217.243	289.451	216.347	263.317
FBgn0010355	Taf1	40.8389	37.1375	40.5525	38.4002	31.8176	41.5465	35.0467	42.3852
FBgn0010356	Taf5	10.3139	7.7908	7.79208	9.88383	10.3107	11.1366	9.4979	10.9035
FBgn0010357	betaTry	0.434094	1.17685	0.596003	0.761501	0.94747	0.440158	0.690555	0.513822
FBgn0010379	Akt	64.3977	73.371	63.1704	65.4964	55.0438	69.3277	59.7537	52.948
FBgn0010380	AP-1-2beta	77.0537	65.5581	62.751	71.2169	58.8474	74.5083	61.7847	83.3638
FBgn0010382	CycE	2.56085	2.17268	2.21331	2.38352	3.25714	1.90544	2.19809	1.8318
FBgn0010383	Cyp18a1	47.5436	43.4465	17.1321	18.0888	43.2654	53.7428	23.731	21.9832
FBgn0010385	Def	40.782	30.9573	43.1946	45.9906	9.66419	6.14367	3.70719	6.89603
FBgn0010387	Acbp2	484.286	365.575	417.666	615.687	370.192	369.707	531.005	394.129
FBgn0010388	Dro	743.864	992.776	190.621	513.245	67.0213	28.6346	141.737	70.357
FBgn0010389	htl	18.7828	17.7331	16.0333	17.5305	15.6648	18.3313	16.0779	16.4795
FBgn0010391	SrpRalpha	55.4461	37.7017	35.1862	33.5688	38.9905	49.8923	30.3963	36.6155
FBgn0010395	Itgbn	1.58684	1.1321	1.30594	0.946205	3.03814	1.69368	1.73455	1.21923
FBgn0010397	LamC	51.6909	48.8213	51.7169	51.5555	43.9859	53.9523	42.8657	53.5479
FBgn0010398	Lrr47	4.51518	3.83367	5.73375	3.53601	3.79038	3.52173	4.86741	5.69684
FBgn0010399	Nmdar1	26.6016	27.6563	34.4927	33.3219	20.1001	25.8653	30.5352	30.7747
FBgn0010401	Os-C	14.163	0	9.51139	0.168785	4.36809	0.468287	1.22448	0
FBgn0010403	Obp83b	16.7299	0	8.46257	2.12387	5.3812	0.535692	3.03491	1.25069
FBgn0010406	RNaseX25	54.7945	57.8285	47.2758	55.9691	51.7438	62.9868	63.3738	57.9092
FBgn0010407	Ror	10.195	8.26948	11.1024	13.6467	9.4727	8.63523	9.93276	9.25653
FBgn0010408	RpS9	540.544	475.808	354.065	369.729	623.397	689.794	494.509	429.431
FBgn0010409	RpL18A	2316.52	2387.82	1481.2	1351.47	2473.73	2702.99	2590.68	1598.22
FBgn0010411	RpS18	2068.11	1959.39	1486.46	1675.78	2341.2	2461.96	2412.51	1820.5
FBgn0010412	RpS19a	1234.73	1199.49	787.889	677.77	1404.45	1259.8	903.248	819.223
FBgn0010414	SerT	16.5996	13.636	15.0512	14.8061	11.1145	14.9332	12.6408	17.9347
FBgn0010415	Sdc	307.959	385.47	407.292	405.018	283.412	324.444	326.201	306.478
FBgn0010416	TH1	23.0332	21.5646	21.0735	17.5754	19.7912	24.2169	19.748	21.3221
FBgn0010417	Taf6	28.1753	25.5636	26.2862	24.594	32.9692	30.4948	35.5523	34.2066
FBgn0010421	TfIIFbeta	33.434	25.9296	30.6409	24.7114	27.5922	26.3112	30.4301	23.5282
FBgn0010422	TfIIS	54.227	57.5108	46.2629	48.7592	45.0996	52.2192	54.4364	47.6122
FBgn0010423	TpnC47D	3.17388	3.50554	1.21047	2.191	8.21029	4.17176	4.51916	1.80883
FBgn0010424	TpnC73F	40.3892	45.703	33.6539	37.255	50.21	40.0631	57.8491	26.3979
FBgn0010425	epsilonTry	0.224055	2.58155	0.76906	0.614132	0.489031	1.24952	0.742554	1.45863
FBgn0010431	mtrm	0.681194	1.03879	0.584542	0.466785	1.4868	1.03606	1.69319	0.604729
FBgn0010433	ato	0.0760286	0.309175	0.434941	0.750215	2.48914	0.231272	0.907094	0.179985
FBgn0010434	cora	176.334	183.043	162.071	156.858	134.705	172.572	158.144	165.064
FBgn0010435	emp	228.682	263.962	216.972	224.067	181.051	210.916	229.134	220.09
FBgn0010438	mtSSB	4.04274	6.35681	2.03522	2.12757	3.17658	2.62349	4.07307	1.14846
FBgn0010441	pll	12.279	13.0544	9.86183	13.3042	10.6151	14.4035	8.17079	11.7413
FBgn0010452	trn	34.7063	33.823	39.9938	39.4453	32.7491	36.8441	33.9571	40.6554
FBgn0010453	Wnt4	10.356	13.8506	15.3561	10.1128	14.5264	12.7128	13.8018	12.5195
FBgn0010470	Fkbp14	108.997	95.7906	84.1045	88.0133	69.2278	80.0871	74.6432	75.5138
FBgn0010473	tutl	161.338	185.593	211.396	205.047	119.885	157.956	164.09	163.711
FBgn0010482	hlk	43.6136	45.4884	28.735	29.3463	34.1695	43.0733	23.2666	25.7483
FBgn0010488	NAT1	286.499	264.406	283.122	270.53	205.671	270.663	232.319	274.151
FBgn0010497	dmGlut	6.82233	4.20827	4.38527	5.50491	6.27416	5.75173	6.09715	6.16993
FBgn0010501	Dcp-1	12.8124	11.3861	13.382	12.3571	10.7914	15.6328	8.88008	15.7319
FBgn0010504	kermit	8.19296	5.50499	6.54562	8.40192	6.24337	8.23578	10.7675	7.85849
FBgn0010516	wal	294.613	249.207	251.38	257.996	221.97	245.706	244.732	248.908
FBgn0010520	Bka	17.6643	14.6326	7.29829	13.9873	13.1193	17.5379	24.7178	12.6323
FBgn0010531	Ccs	23.222	18.3191	23.0849	19.4083	14.5408	17.9492	19.808	21.0658
FBgn0010548	Aldh-III	84.2877	81.314	100.139	96.2712	64.7875	74.4178	84.9091	104.976
FBgn0010549	l(2)03659	0.103337	0.168091	0.118234	0.226597	1.44351	0.356255	1.4247	0.244633
FBgn0010551	Phb2	79.8896	71.9277	58.8534	66.2729	65.6439	78.8094	59.3807	67.9358
FBgn0010575	0	78.4518	77.2534	81.5887	79.3803	61.9452	79.0565	68.6408	83.4638
FBgn0010583	dock	50.1635	55.1743	61.9805	58.5745	37.7641	56.2157	52.2428	63.0896
FBgn0010590	Prosbeta1	63.1891	56.9548	54.1922	59.9471	65.2673	63.2971	57.147	68.8525
FBgn0010591	Sply	49.2212	48.6563	39.938	42.2772	41.2839	42.6731	40.974	39.9943
FBgn0010602	lwr	61.5064	57.8135	48.5132	52.1215	43.4422	48.7594	47.9433	52.4914
FBgn0010607	l(2)05714	20.478	17.5574	14.5712	15.6291	16.2674	18.3428	14.8684	14.3036
FBgn0010611	Hmgs	40.6198	35.8955	38.3296	41.6173	33.3285	40.1077	30.9593	42.8429
FBgn0010612	ATPsynG	434.392	371.092	313.631	357.78	411.298	385.253	427.753	305.352
FBgn0010620	CG10939	86.6469	91.0984	68.4047	71.3087	84.9852	82.9152	71.216	65.062
FBgn0010621	CCT5	41.1172	35.6298	25.4017	28.8186	35.037	44.0711	27.3782	34.6127
FBgn0010622	DCTN3-p24	30.0175	31.1343	27.0951	32.1295	32.6722	32.9263	35.0683	27.8433
FBgn0010638	Sec61beta	229.405	163.439	101.551	108.768	161.692	147.375	90.4247	102.556
FBgn0010651	MFS14	51.8363	49.2201	47.3369	46.6322	42.0957	51.8148	48.3609	56.7374
FBgn0010660	Nup214	17.8679	15.3356	16.7139	16.6278	15.2953	18.7362	14.2121	18.6942
FBgn0010741	Pfdn2	63.2996	57.8795	52.6041	46.6097	46.8027	54.4992	56.2322	44.6671
FBgn0010747	Srp54k	51.0368	45.412	40.9707	44.7753	49.3521	56.2883	39.2732	48.0662
FBgn0010750	atms	19.5994	18.2264	19.8171	19.2398	17.3103	18.0245	17.6437	21.1489
FBgn0010762	simj	65.2366	70.557	80.3805	73.0142	55.1446	68.7372	62.2562	67.3784
FBgn0010768	sqz	16.8956	16.8286	17.3719	15.4264	12.2716	14.5561	19.182	15.1342
FBgn0010770	ppan	11.2058	11.2643	8.06723	10.0082	13.7406	12.5752	10.7658	8.1968
FBgn0010772	Xe7	120.221	142.189	137.775	127.517	105.655	123.289	129.381	124.029
FBgn0010774	Ref1	118.259	121.39	116	107.013	95.9724	118.207	93.1905	103.099
FBgn0010786	Pbgd	31.2126	23.3244	28.7194	32.9051	22.8674	29.7674	26.5239	39.4858
FBgn0010803	TrpRS	20.5524	21.6433	17.1938	21.5643	20.0175	18.9348	17.4313	21.5805
FBgn0010808	Chchd3	188.142	164.389	155.506	167.018	148.757	172.415	150.015	151.158
FBgn0010812	0	13.0134	10.3374	9.87285	10.9693	9.67146	13.0533	10.1715	12.3946
FBgn0010825	Gug	100.311	103.345	105.868	99.0328	80.2909	97.5959	91.8714	98.8162
FBgn0010830	l(3)04053	18.4158	18.2245	16.8047	15.4839	17.8371	18.1384	22.3662	20.1042
FBgn0010877	l(3)05822	61.5147	63.3235	56.2816	56.3575	55.6368	65.0707	57.7047	61.8721
FBgn0010894	sinu	36.6529	41.0775	35.239	39.6429	33.71	37.4388	43.5155	37.1488
FBgn0010905	Spn	70.1946	61.7924	74.6862	74.7067	51.7946	64.6086	60.7435	73.9634
FBgn0010909	msn	81.9061	81.9179	83.079	80.9391	69.4413	88.2796	67.0709	80.375
FBgn0010926	l(3)07882	8.31783	7.03956	6.68152	7.0169	7.3842	8.87101	7.02733	7.95803
FBgn0011016	SsRbeta	167.174	153.371	81.0778	80.4836	116.855	119.39	86.8038	84.5729
FBgn0011020	Sas-4	3.94896	3.14876	4.29039	4.76621	3.04205	4.91261	4.75107	4.04577
FBgn0011202	dia	22.4637	19.3432	21.2045	19.6062	19.4248	22.2021	18.2749	21.56
FBgn0011204	cue	42.259	43.9183	37.5259	37.4154	49.9943	57.0538	36.4819	50.1383
FBgn0011205	fbl	30.5179	32.0751	30.6471	32.2988	25.0724	28.0993	29.8598	27.0374
FBgn0011206	bol	162.37	198.017	226.005	218.218	115.921	141.186	139.304	142.854
FBgn0011207	pelo	40.6488	35.4392	31.1617	35.8929	28.383	37.7127	26.22	30.4618
FBgn0011211	blw	968.807	856.984	882.886	870.252	816.028	1029.73	770.455	981.797
FBgn0011217	eff	483.746	510.954	492.2	390.657	463.918	442.191	468.766	360.396
FBgn0011224	heph	116.198	134.713	144.64	142.472	95.5128	117.603	114.935	111.586
FBgn0011225	jar	100.78	97.0159	102.426	104.621	81.0929	96.5047	92.2786	107.31
FBgn0011227	ox	1127.31	1050.21	860.092	944.001	674.45	660.257	781.665	615.475
FBgn0011230	poe	88.1205	80.2364	85.314	90.3594	65.893	92.1189	81.7757	95.0881
FBgn0011232	scat	20.0444	17.8539	22.5451	17.736	15.743	19.3704	17.0796	21.8389
FBgn0011236	ken	29.2275	30.5042	26.8912	25.9348	26.3766	26.8104	28.5073	28.035
FBgn0011239	ms(2)35Ci	0.249786	0.169295	0.142897	0.068466	5.17933	0.56987	1.40731	0.517411
FBgn0011241	0	16.8442	16.9965	15.2969	13.0849	16.1567	10.8757	25.7342	11.8912
FBgn0011244	Hsp60B	0.675319	0.114426	0.193167	0.23138	3.04007	0.813143	2.90954	0.499594
FBgn0011259	Sema1a	96.4961	124.247	139.253	132.93	82.0954	99.278	113.333	103.288
FBgn0011260	Sema2a	33.3499	38.6793	32.6735	31.383	29.8754	33.4541	25.5926	32.1131
FBgn0011270	Pglym87	0.342794	0.464665	0.294157	0.751675	0.935244	1.12964	1.5905	0.811507
FBgn0011272	RpL13	850.991	763.052	564.831	563.287	993.652	1102.54	587.323	778.475
FBgn0011274	Dif	43.0873	41.497	44.3854	50.2659	40.946	48.2749	48.916	50.5564
FBgn0011276	HLH3B	1.10694	0.176527	1.56451	1.42781	1.98969	1.78264	3.1075	1.00195
FBgn0011277	HLH4C	0.848861	1.41618	0.896516	0.57273	2.1378	1.25797	1.47155	1.31393
FBgn0011278	lbe	8.82052	7.47274	7.89606	4.52198	9.62599	9.27497	4.76383	5.65529
FBgn0011279	Obp69a	11.9209	8.31035	9.54752	9.52242	13.3812	13.9869	18.2864	15.3198
FBgn0011280	Obp19d	3008.48	2980.55	2040.86	2276.05	1657.87	1465.26	2277.3	1787.76
FBgn0011281	Obp83a	13.8626	0.12783	6.58173	0.31018	4.52825	0.860584	3.5004	0.781363
FBgn0011282	Obp84a	0.227621	0.308544	0	0	0.496813	0.2308	0.150874	0.538852
FBgn0011283	Obp28a	197.771	198.376	110.642	106.024	114.357	133.634	118.119	100.49
FBgn0011284	RpS4	774.666	628.375	465.561	407.573	831.821	795.441	533.889	559.949
FBgn0011286	RyR	49.6741	41.9263	40.4016	40.2004	31.1381	48.1035	31.6557	47.4794
FBgn0011288	Snap25	306.819	342.606	381.537	406.577	211.664	280.614	210.878	346.242
FBgn0011289	TfIIA-L	39.0585	40.6087	46.8877	38.4234	36.3949	40.9223	22.3299	41.2142
FBgn0011290	Taf12	60.8835	69.3528	63.8837	57.0864	62.1672	64.1788	64.9284	57.6168
FBgn0011291	Taf11	19.8651	22.71	18.0734	21.3863	15.4105	18.5651	27.7622	18.131
FBgn0011293	a10	17.2191	0	7.88049	1.25859	6.08486	1.33025	5.65232	4.46454
FBgn0011294	a5	2.51629	0	1.78225	0	3.13837	0	0.317691	0.283661
FBgn0011296	l(2)efl	216.835	217.891	105.956	108.275	208.426	284.754	107.461	117.19
FBgn0011297	Alg3	9.38561	9.61575	9.92692	8.61515	10.0045	8.85275	13.8889	9.81761
FBgn0011300	babo	64.6316	70.9947	70.7233	69.2068	52.4736	66.9911	62.9941	61.1544
FBgn0011305	Rsf1	134.403	153.325	134.011	145.215	118.079	123.316	123.544	125.444
FBgn0011327	Uch-L5	25.6804	23.8699	23.0479	30.2766	18.1984	24.1453	29.1801	21.3173
FBgn0011335	vers	14.688	11.0795	14.8365	14.7562	10.1943	16.5133	19.2269	16.8037
FBgn0011336	Stt3B	51.3935	47.609	41.7202	45.9379	40.4695	49.6348	32.1499	52.9333
FBgn0011361	ND-ACP	436.755	380.216	321.94	329.69	278.391	304.456	287.226	272.799
FBgn0011455	ND-SGDH	335.493	327.023	285.614	331.095	234.944	309.07	355.217	271.557
FBgn0011474	Set8	25.4964	30.9451	32.2492	29.4895	22.3665	28.8728	35.1846	29.1267
FBgn0011476	l(3)neo43	44.9344	43.0185	36.4803	39.6727	35.9286	37.1413	48.7551	30.5431
FBgn0011481	Ssdp	103.004	117.228	119.162	123.532	95.4639	104.443	114.378	95.5679
FBgn0011509	SrpRbeta	38.9136	34.9803	22.5896	28.0239	34.6889	30.4858	24.4356	27.9273
FBgn0011555	thetaTry	0.088809	0.361147	0.101611	0.584217	0.775351	0.360198	0.824115	0.10512
FBgn0011559	Acp36DE	2.67394	3.58142	3.78781	2.47797	3.47395	3.55049	3.33374	3.35344
FBgn0011566	Smyd3	9.28774	9.22769	11.4719	9.02586	8.63854	13.1631	8.04504	14.3041
FBgn0011569	can	0.53529	0.384139	0.432319	0.48332	1.3058	0.446984	2.0871	1.45356
FBgn0011570	cpb	41.5672	40.9664	39.1078	38.8517	36.3536	40.7771	31.168	39.1441
FBgn0011571	0	189.482	179.074	197.703	184.922	144.354	156.25	139.245	163.307
FBgn0011573	Cdc37	36.3043	25.9748	27.3396	31.957	26.959	35.4654	26.7034	28.557
FBgn0011581	Ms	139.79	137.382	156.329	169.621	131.451	148.706	181.861	139.491
FBgn0011582	Dop1R1	32.3414	37.0895	41.5613	39.1405	26.7671	30.7735	40.5887	36.037
FBgn0011584	Trp1	166.265	169.147	141.863	143.487	116.454	148.458	111.384	116.595
FBgn0011586	e(r)	94.4712	105.569	88.9813	83.8773	91.5492	98.3056	100.467	65.4362
FBgn0011589	Elk	16.8902	15.3576	17.8338	18.0801	14.6019	16.439	15.5261	18.4497
FBgn0011591	fng	43.2876	38.1531	49.3647	40.1227	37.606	41.8709	45.6813	47.2491
FBgn0011592	fra	20.009	17.4502	20.9575	20.8247	15.6707	20.1841	18.5676	22.5171
FBgn0011596	fzo	10.5777	7.69631	9.47735	10.4888	12.1378	12.4999	9.07338	10.8634
FBgn0011603	ine	60.7614	62.9724	55.7825	57.8765	48.6768	57.3062	51.8548	58.6805
FBgn0011604	Iswi	31.0283	33.1776	32.4965	33.0968	26.5441	34.4347	31.568	35.7916
FBgn0011606	Klp3A	1.49939	1.22504	1.55103	2.74738	2.24153	1.91604	2.15106	2.84451
FBgn0011638	La	50.0031	39.4639	38.8047	42.5817	47.9529	50.8233	38.0376	43.6974
FBgn0011640	lark	82.1237	89.8727	82.0711	70.8319	64.7175	77.1201	78.1084	72.152
FBgn0011642	Zyx	101.472	122.169	119.366	117.214	105.273	106.617	113.256	102.236
FBgn0011648	Mad	40.3326	39.0089	39.1934	39.649	39.0193	42.8579	43.2074	42.1598
FBgn0011653	mas	0.203408	0.103396	0.407277	0.334523	2.44181	0.541405	1.65161	1.50479
FBgn0011655	0	28.18	30.8753	29.0117	26.4911	24.5315	25.1051	18.8225	27.7321
FBgn0011656	Mef2	62.2079	72.2111	70.9437	67.0393	54.2711	65.1702	62.2089	62.4691
FBgn0011659	Mlh1	2.68866	2.61192	1.89701	1.52305	3.1298	2.72622	4.39592	2.86423
FBgn0011660	Pms2	4.74091	3.60707	5.24934	4.82902	3.605	4.86916	4.25747	4.3807
FBgn0011661	Moe	329.337	326.798	309.567	295.818	280.779	327.649	291.041	283.217
FBgn0011666	msi	99.0228	119.76	122.15	116.662	85.6441	96.1264	104.464	102.519
FBgn0011668	Mst57Da	2.28881	3.49035	2.94609	1.88208	4.37119	3.48117	3.41346	1.69324
FBgn0011669	Mst57Db	25.2723	23.269	13.0937	14.1156	16.6521	17.8894	18.3316	16.368
FBgn0011670	Mst57Dc	1.22993	1.33376	0.562892	0.809095	5.369	0.498845	4.89143	1.16466
FBgn0011672	Mvl	26.823	23.3689	22.4944	23.6857	18.0774	20.4859	18.1611	20.9714
FBgn0011674	insc	6.02823	4.70178	5.4466	5.63889	7.20526	7.7133	6.78634	5.94616
FBgn0011676	Nos	20.4869	18.1677	23.0531	22.4031	17.0159	19.3653	18.1215	24.1442
FBgn0011692	pav	0.144969	0.196508	0.165866	0.127154	1.32894	0.0881962	1.22995	0.240232
FBgn0011693	Pdh	1429.08	1464.73	1613.36	1760.37	1334.73	1312.96	3036.34	1573.81
FBgn0011694	EbpII	2.14106	4.35336	1.5748	2.34744	3.00416	1.39562	4.66295	1.26715
FBgn0011695	EbpIII	1460.39	1221.4	1233.81	1197.51	1372.17	1446.17	1007.9	1575.38
FBgn0011701	repo	48.5709	39.1246	49.9264	39.9821	39.56	44.8122	36.9051	52.4955
FBgn0011703	RnrL	4.00509	2.69003	2.31185	2.88787	4.25269	2.92687	1.67413	3.16045
FBgn0011704	RnrS	7.29622	7.67477	3.33919	5.18369	5.9878	4.55725	4.64271	5.11267
FBgn0011705	rost	64.0475	59.9653	6.49398	7.68712	82.3452	82.0945	12.8354	9.28698
FBgn0011706	rpr	10.6296	9.65236	7.79303	9.50439	6.53218	8.16202	9.16613	8.55077
FBgn0011708	Syx5	90.0351	84.4558	78.2036	83.485	71.1027	83.0855	83.3241	77.5924
FBgn0011710	Septin1	31.2085	32.4121	32.3466	27.8766	27.3469	32.1563	29.3254	29.7696
FBgn0011715	Snr1	21.4523	21.0539	18.9663	19.2437	23.1072	23.3056	18.2818	21.7648
FBgn0011722	Tig	52.8379	44.6655	26.4526	28.4862	40.3409	52.8101	26.7675	31.5691
FBgn0011723	byn	4.9474	3.61474	4.29561	5.11653	3.67604	3.98474	3.67466	4.44396
FBgn0011725	twin	30.9681	30.049	30.0486	33.4999	28.3173	31.2809	31.0052	32.8108
FBgn0011726	tsr	291.22	281.061	217.26	229.413	220.344	224.609	220.534	211.885
FBgn0011737	Wee1	33.9746	37.2608	41.7604	42.9772	28.8505	38.0398	33.5118	44.3646
FBgn0011739	wts	73.05	72.957	65.9439	61.1359	50.9906	66.5155	46.2851	60.2365
FBgn0011740	alpha-Man-IIa	16.5892	13.2906	14.0626	15.3352	11.9172	15.7372	14.3223	18.5909
FBgn0011741	Arp6	13.7369	9.73139	14.8483	17.1045	10.848	15.8186	12.8114	18.0575
FBgn0011742	Arp2	46.5085	40.8742	44.9482	45.7991	40.3814	45.0162	34.102	47.5088
FBgn0011745	Arp1	55.8278	52.2522	55.4746	59.3354	56.7812	52.2433	58.821	56.3414
FBgn0011746	ana	22.2575	23.1709	25.8734	30.2987	22.1525	24.2294	29.8364	27.2306
FBgn0011747	Ank	146.438	148.521	170.553	174.22	122.407	159.412	155.955	172.044
FBgn0011754	PhKgamma	119.413	125.964	123.215	122.366	106.578	121.452	109.742	109.26
FBgn0011758	B-H1	7.20243	5.08973	8.00633	6.54939	8.1209	6.05701	4.97762	7.19192
FBgn0011760	ctp	434.007	510.782	544.163	533.543	350.495	391.396	345.75	321.628
FBgn0011761	dhd	0.778915	0.527917	0.668398	0.960747	3.18767	1.08597	3.61402	0.806727
FBgn0011762	Prim1	3.61502	2.24928	2.03416	2.3391	4.65655	3.7256	3.14249	2.73573
FBgn0011763	Dp	53.9057	52.3	51.4302	53.6507	44.1053	59.4936	51.0709	56.7855
FBgn0011766	E2f1	82.7492	102.184	98.7675	91.7213	71.5713	78.7752	95.5196	74.4031
FBgn0011768	Fdh	58.21	42.9876	32.8629	40.9461	53.7349	55.4267	41.9485	54.4129
FBgn0011769	Fdx1	22.587	22.6226	18.8079	13.2076	20.2674	16.159	19.4627	15.5956
FBgn0011770	Gip	76.739	50.7451	77.1196	101.127	61.1289	63.5171	82.0522	83.982
FBgn0011771	Hem	20.0885	19.7219	23.7447	25.2368	16.4959	24.2881	27.5443	26.3714
FBgn0011774	Irbp	5.06236	5.80642	3.16833	5.31314	5.6663	6.75635	6.08003	5.8897
FBgn0011785	BRWD3	27.5971	23.141	24.4378	25.2472	20.3957	27.8915	24.8774	29.4295
FBgn0011787	mRpL12	42.4597	39.1101	49.7336	38.9549	40.1496	36.7929	21.7132	44.591
FBgn0011802	Gem3	6.54611	6.86972	8.26825	8.43761	6.40134	7.2561	7.86924	7.35959
FBgn0011812	Lcp1Psi	2.85474	1.65842	1.63313	1.11783	5.7858	1.44731	4.86568	2.17225
FBgn0011817	nmo	96.9727	123.735	125.918	120.045	83.9261	95.5307	99.8891	96.3209
FBgn0011818	oaf	56.4303	61.4363	64.0366	59.4342	59.1276	59.939	59.0504	57.5402
FBgn0011824	CG4038	53.147	41.6183	32.3495	29.8274	54.7133	51.6234	24.8589	28.4064
FBgn0011826	Pp2B-14D	61.8621	61.0559	59.687	65.253	48.8732	59.6651	46.447	58.3791
FBgn0011828	Pxn	49.0757	44.5956	36.3912	34.701	29.2068	40.1192	29.1652	44.4863
FBgn0011829	Ret	1.89298	1.95013	2.33912	1.88866	2.18979	1.88103	4.61738	2.37509
FBgn0011836	Taf2	10.9323	10.1226	12.0529	9.44514	7.76639	9.54211	8.90654	9.36568
FBgn0011837	Tis11	68.7395	76.4948	74.7404	77.5432	78.4808	86.2446	67.3289	57.9636
FBgn0011844	tRNA:Asp-GTC-1-10	5.16572	8.7528	5.91037	15.5751	22.5498	7.85681	6.848	12.229
FBgn0011849	tRNA:Glu-TTC-1-5	6.45715	28.0089	25.1191	14.1592	28.1872	15.7136	5.136	16.8148
FBgn0011850	tRNA:Glu-TTC-1-4	9.04001	14.0045	16.2535	15.5751	11.2749	6.54734	10.272	1.52862
FBgn0011858	tRNA:Phe-GAA-1-8	3.82122	8.63289	2.9147	11.1722	16.6807	12.9153	0	3.01536
FBgn0011859	tRNA:Gly-GCC-1-1	40.5982	71.0086	35.9617	18.6662	37.1595	49.1327	65.9723	34.1033
FBgn0011877	tRNA:His-GTG-2-1Psi	33.5772	15.755	0	4.24775	16.9123	24.8799	6.848	9.17172
FBgn0011878	tRNA:His-GTG-1-4	49.0744	28.0089	13.2983	31.1501	45.0996	26.1894	20.544	33.6296
FBgn0011880	tRNA:Ile-AAT-1-1	17.5914	8.51623	8.62594	4.13294	0	6.37039	0	11.8984
FBgn0011881	tRNA:Ile-AAT-1-3	6.28263	3.40649	5.75063	8.26588	2.74254	0	6.66292	4.46192
FBgn0011882	tRNA:Ile-AAT-1-4	3.76958	13.626	7.18828	5.51059	5.48508	3.82223	4.99719	14.8731
FBgn0011883	tRNA:Ile-AAT-1-5	5.02611	3.40649	7.18828	6.88824	21.9403	5.09631	8.32865	10.4111
FBgn0011884	tRNA:Ile-AAT-1-6	12.5653	10.2195	7.18828	9.64353	19.1978	20.3852	29.9831	19.335
FBgn0011885	tRNA:Ile-AAT-1-7	7.53916	18.7357	10.0636	15.1541	32.9105	17.8371	1.66573	20.8223
FBgn0011887	tRNA:Lys-CTT-1-4	12.7374	3.45316	2.9147	2.79304	5.56022	10.3322	13.5084	3.01536
FBgn0011888	tRNA:Lys-CTT-1-3	0	0	0	1.39652	11.1204	5.16612	5.06564	4.52304
FBgn0011889	tRNA:Lys-CTT-1-2	1.27374	0	7.28675	5.58608	11.1204	11.6238	27.0168	4.52304
FBgn0011890	tRNA:Lys-CTT-1-5	10.1899	5.17974	17.4882	8.37912	11.1204	12.9153	5.06564	6.03072
FBgn0011891	tRNA:Lys-CTT-1-1	19.1061	15.5392	40.8058	25.1373	33.3613	15.4984	1.68855	22.6152
FBgn0011892	tRNA:Lys-CTT-1-6	5.09496	12.0861	29.147	16.7582	16.6807	10.3322	38.8366	16.5845
FBgn0011893	tRNA:Lys-CTT-1-7	11.4637	17.2658	33.5191	16.7582	8.34033	10.3322	8.44274	9.04608
FBgn0011894	tRNA:Lys-CTT-1-8	35.6647	15.5392	34.9764	39.1025	25.021	23.2476	15.1969	12.0614
FBgn0011895	tRNA:Lys-CTT-1-9	24.2011	25.8987	16.0309	30.7234	13.9006	21.956	45.5908	28.6459
FBgn0011909	tRNA:Leu-CAA-2-1	14.5636	19.7412	7.6906	15.9674	2.44516	6.81555	22.2766	7.95619
FBgn0011910	tRNA:Leu-CAA-1-1	5.60138	9.11134	17.9447	4.91306	19.5613	11.3592	20.7915	6.63016
FBgn0011919	tRNA:Met-CAT-1-5	14.0111	10.3595	23.3176	9.77564	5.56022	20.6645	5.06564	7.5384
FBgn0011921	tRNA:iMet-CAT-2-1	7.74858	5.25168	2.95518	2.83183	14.0936	11.7852	22.256	3.05724
FBgn0011931	tRNA:Asn-GTT-1-6	7.53916	1.70325	7.18828	12.3988	13.7127	6.37039	0	13.3857
FBgn0011937	tRNA:Asn-GTT-1-2	5.02611	1.70325	0	8.26588	8.22762	3.82223	0	4.46192
FBgn0011954	tRNA:Arg-TCG-2-2	96.8042	27.6253	62.6661	71.2225	36.1414	71.0342	77.6732	42.215
FBgn0011957	tRNA:Arg-ACG-1-2	20.3798	12.0861	16.0309	15.3617	8.34033	6.45765	6.75419	19.5998
FBgn0011958	tRNA:Arg-ACG-1-1	33.1172	24.1721	27.6897	47.4817	30.5812	51.6612	33.771	33.169
FBgn0011966	tRNA:Arg-TCG-2-3	26.7485	31.0784	40.8058	40.4991	11.1204	10.3322	10.1313	6.03072
FBgn0011970	tRNA:Ser-GCT-2-1	19.277	12.2966	11.6766	12.4324	22.2748	29.8942	4.50966	25.5018
FBgn0011980	tRNA:Ser-AGA-3-1	10.2054	0	9.08178	1.24324	14.8499	0	13.529	1.3422
FBgn0011987	tRNA:SeC-TCA-1-1	5.34385	13.0386	4.89134	4.68717	9.33094	3.25109	4.25048	6.32532
FBgn0012003	tRNA:Val-CAC-2-5	5.09496	0	2.9147	4.18956	5.56022	5.16612	10.1313	12.0614
FBgn0012010	tRNA:Val-AAC-2-3	1.27374	15.5392	4.37205	6.9826	0	0	16.8855	4.52304
FBgn0012011	tRNA:Val-AAC-1-1	10.1899	0	0	4.18956	16.6807	9.04072	0	3.01536
FBgn0012017	tRNA:Tyr-GTA-1-2	0	3.45316	4.37205	2.79304	5.56022	1.29153	0	4.52304
FBgn0012018	tRNA:Tyr-GTA-1-9	2.54748	0	2.9147	351.923	291.912	157.567	3.3771	4.52304
FBgn0012034	AcCoAS	288.621	243.165	274.835	284.883	208.521	278.216	211.036	270.404
FBgn0012036	Aldh	752.174	596.895	621.102	750.805	577.961	692.265	511.099	632.024
FBgn0012037	Ance	20.7007	19.4574	28.1196	28.8138	20.8247	21.3354	30.2655	31.309
FBgn0012042	AttA	18.832	19.7835	10.504	17.163	7.96378	0.716064	6.55328	3.76157
FBgn0012051	CalpA	50.7622	47.7048	48.7708	51.5657	41.1206	55.2261	41.9599	50.967
FBgn0012058	Cdc27	39.7425	40.599	42.6635	41.624	38.4798	38.8503	37.2813	38.1492
FBgn0012344	Dh44	90.8152	91.6179	95.0039	87.2185	67.5085	83.9979	61.8373	77.8947
FBgn0013263	Trl	7.77584	9.27063	9.39006	9.69904	7.46371	8.45732	12.5353	7.09217
FBgn0013269	Fkbp39	47.3147	38.8115	22.5222	24.015	33.9028	44.4917	24.2922	29.7392
FBgn0013272	Gp150	297.807	319.613	279.817	279.625	248.814	317.808	268.568	279.92
FBgn0013275	Hsp70Aa	1.17107	1.85198	0.98258	1.41235	1.44841	0.949942	1.55244	1.06272
FBgn0013276	Hsp70Ab	1.33112	1.37981	1.07506	0.686794	2.1363	0.952742	0.674708	0.926826
FBgn0013277	Hsp70Ba	2.92072	2.0609	2.10576	2.50039	2.00852	1.01422	0.848633	2.03641
FBgn0013278	Hsp70Bb	5.46726	3.65178	4.89551	3.08401	2.33472	2.9325	2.41591	3.32949
FBgn0013279	Hsp70Bc	0.662494	0.528249	0.668818	0.51272	1.27587	0.553204	0.413291	0.691915
FBgn0013300	ProtA	0.272278	0.369078	0.155764	0.149262	2.07999	0.966284	1.44379	0.483429
FBgn0013301	ProtB	0.410823	0.556879	0.783407	0.450424	1.79336	1.24968	1.81538	0.486277
FBgn0013303	Nca	213.582	232.172	276.913	242.221	176.084	210.797	206.765	185.352
FBgn0013305	Nmda1	128.13	126.186	128.157	112.652	117.302	121.947	95.8984	139.467
FBgn0013307	Odc1	50.239	48.5854	20.8868	17.4114	67.8653	63.2809	21.249	20.1148
FBgn0013308	Odc2	7.18638	4.67184	3.52385	1.84918	8.00268	6.98934	3.4024	2.69076
FBgn0013323	Ptth	2.22566	3.01692	1.41472	1.08453	3.41845	3.00899	2.18553	2.34172
FBgn0013325	RpL11	719.635	541.589	403.474	468.731	815.584	889.141	546.628	583.635
FBgn0013334	Sap47	496.219	558.763	673.837	717.858	396.289	504.874	494.519	539.247
FBgn0013342	nSyb	868.747	1019.84	1002.65	972.492	697.41	861.456	842.566	800.507
FBgn0013343	Syx1A	267.27	338.196	345.833	336.221	217.765	278.09	318.669	263.522
FBgn0013347	TfIIA-S	176.02	209.795	165.356	174.646	173.345	171.755	249.525	137.71
FBgn0013348	TpnC41C	26.8068	29.767	17.8254	23.3174	21.6982	24.9245	17.9651	20.2558
FBgn0013432	bcn92	93.8531	98.9113	92.1638	84.228	90.6212	84.8284	133.646	62.6816
FBgn0013433	beat-Ia	25.627	27.7552	28.6169	32.8216	23.9719	22.9627	24.8246	25.8853
FBgn0013435	Cdc2rk	10.1828	8.66464	10.5451	7.6602	10.2204	10.6265	7.88259	7.91803
FBgn0013467	igl	207.686	242.064	286.332	311.967	179.526	216.516	193.074	244.157
FBgn0013469	klu	5.66591	5.81279	9.83499	9.27555	8.55499	8.24375	12.0126	11.2771
FBgn0013531	MED20	9.41486	10.9389	9.84871	7.66806	7.24115	5.00048	9.74701	9.1275
FBgn0013548	l(2)dtl	6.58907	5.41598	4.97246	4.34221	6.50229	6.50342	7.24809	7.30142
FBgn0013563	Pex1	7.09794	5.38798	8.64087	6.81715	5.63917	6.10312	5.53277	6.3852
FBgn0013576	mtd	202.166	239.496	249.146	244.007	162.007	206.245	221.626	202.796
FBgn0013672	mt:ATPase6	3850.18	3814.07	4962.34	4325.98	3488	3160.74	1689.36	4317.96
FBgn0013673	mt:ATPase8	68.8763	72.3564	62.3872	45.3093	70.1549	18.6236	35.0009	47.5571
FBgn0013674	mt:CoI	7056.23	7706.18	9573.34	9304.16	6594.09	7585.69	5389.59	8949.09
FBgn0013675	mt:CoII	2500.9	2461.37	3115.65	3238.16	2502.93	2342.32	2675.82	3200.92
FBgn0013676	mt:CoIII	16240	19500	24021	21064	12403	14225.9	12737.7	15771.3
FBgn0013678	mt:Cyt-b	3468.34	3385.68	5999.19	5082.86	3030.48	3340.16	1536.08	4410.65
FBgn0013679	mt:ND1	5572.25	9533.15	8411.34	7327.62	4626.09	4679.65	5845.13	3633.64
FBgn0013680	mt:ND2	53.5604	65.1085	76.2126	87.8364	109.782	71.4005	92.9886	125.079
FBgn0013681	mt:ND3	144.728	78.3301	243.427	143.703	130.712	109.995	28.2045	177.527
FBgn0013683	mt:ND4L	111.835	138.601	196.322	147.138	130.417	91.6898	94.8836	150.908
FBgn0013684	mt:ND5	1195.62	2231.07	2516.47	2918.79	1823.58	1816.12	2680.22	2008.85
FBgn0013685	mt:ND6	67.6562	52.0966	111.047	25.8263	37.8836	20.4726	64.0973	45.911
FBgn0013686	mt:lrRNA	8632.33	9826.86	11640.4	7888	9179.22	7318.61	18940.4	11876
FBgn0013688	mt:srRNA	4917.57	5167.33	6397.14	6067.21	5752.78	5460.18	9018.19	8450.86
FBgn0013694	mt:tRNA:Gly-TCC	4.29152	3.87816	3.27343	18.8208	6.24455	14.5049	13.2746	1.69324
FBgn0013696	mt:tRNA:Ile-GAT	7.15254	15.5126	19.6406	1.5684	9.36683	10.1534	1.89637	8.4662
FBgn0013697	mt:tRNA:Lys-CTT	9.16734	10.6513	19.4792	0	8.57527	5.31165	15.625	3.1003
FBgn0013699	mt:tRNA:Leu-TAA	4.2265	0	9.67151	4.63391	9.22491	0	18.6764	1.66759
FBgn0013703	mt:tRNA:Gln-TTG	2.69516	9.13335	4.6255	4.43243	5.88255	6.83201	0	9.57049
FBgn0013709	mt:tRNA:Trp-TCA	5.63533	5.7291	12.8953	21.6249	6.14994	7.14256	35.4851	18.3434
FBgn0013710	mt:tRNA:Tyr-GTA	4.2265	32.4649	20.9549	40.1605	21.5248	21.4277	11.2058	16.6759
FBgn0013717	not	16.923	14.8853	19.5404	18.8953	13.1723	16.2131	16.4544	16.8644
FBgn0013718	nuf	91.62	93.8655	98.9506	100.032	85.511	98.4616	86.2231	97.1146
FBgn0013720	pck	40.3262	37.3516	33.6147	32.9703	39.6833	40.124	32.5257	36.6372
FBgn0013725	phyl	54.1516	62.9173	68.7839	63.3074	51.4267	56.446	76.4786	59.3094
FBgn0013726	pnut	65.2447	64.998	60.4861	61.7334	51.7595	64.1315	61.2451	62.5749
FBgn0013732	sced	18.2922	19.6759	20.0583	20.8589	12.4266	18.0904	22.269	20.5842
FBgn0013733	shot	177.137	164.096	166.621	168.344	134.451	184.437	155.991	180.206
FBgn0013746	alien	18.999	15.6235	19.3042	17.8681	17.1267	18.0986	15.4318	19.3584
FBgn0013749	Arf4	104.081	84.9755	89.6851	97.3419	89.9082	93.4707	91.4539	87.8118
FBgn0013750	Arf6	100.096	101.877	90.6418	104.499	79.1091	95.6127	79.0326	90.4141
FBgn0013751	Awh	4.59612	5.9306	5.86542	6.68657	7.23436	6.00464	5.62421	6.85263
FBgn0013753	Bgb	29.7216	22.2245	25.7829	27.7437	20.2621	26.1135	29.0792	33.3195
FBgn0013756	Mtor	26.9149	25.0622	25.995	26.8361	20.9209	29.9326	26.4907	26.8644
FBgn0013759	CASK	172.113	189.327	209.808	190.885	131.902	161.456	160.269	168.417
FBgn0013762	Cdk5	24.3472	21.3734	23.8773	24.9145	20.2442	20.5139	16.1381	23.0551
FBgn0013763	Idgf6	295.841	255.769	264.586	268.459	251.024	283.834	254.423	306.602
FBgn0013764	Chi	48.1475	36.9815	35.9517	34.4964	37.7704	35.0513	36.0023	39.7414
FBgn0013765	cnn	47.4369	48.1703	50.6521	49.2289	41.4674	49.1799	34.2776	51.9395
FBgn0013767	Crz	81.4667	91.543	69.9484	60.6376	59.5811	66.891	64.2707	64.1179
FBgn0013770	Cp1	422.294	416.616	342.847	338.208	420.336	431.889	293.244	381.377
FBgn0013771	Cyp6a9	40.3368	37.2858	35.7511	33.584	39.0603	39.3161	31.2553	41.0206
FBgn0013772	Cyp6a8	14.5661	16.2062	20.7278	19.8626	12.5347	12.2815	13.5653	21.32
FBgn0013773	Cyp6a22	6.61403	5.82172	8.69766	7.25158	9.65526	8.09996	5.86429	8.03214
FBgn0013799	Deaf1	71.2836	80.948	80.8688	71.1802	58.4477	71.183	63.5653	70.7745
FBgn0013810	Dhc36C	0.50294	0.268566	0.636471	0.526356	1.79629	0.726314	1.28295	0.613352
FBgn0013811	Dhc62B	0.415309	0.469132	0.228788	0.269832	1.39327	0.584874	0.764665	0.364138
FBgn0013812	Dhc93AB	4.43345	3.95844	4.13852	3.44186	4.11401	5.02028	3.95043	5.32627
FBgn0013813	Dhc98D	0.660034	0.475056	0.507908	0.403455	1.88682	0.669253	1.16148	0.580758
FBgn0013949	Elal	130.829	94.3974	42.0563	49.0391	102.567	108.545	33.6017	53.5611
FBgn0013953	Esp	4.92583	4.5959	3.3303	4.48885	5.79453	6.16221	3.18019	5.07331
FBgn0013954	Fkbp12	687.31	729.958	531.429	601.851	618.142	557.201	625.862	419.552
FBgn0013972	Gycalpha99B	102.739	98.7333	114.07	119.659	78.2824	98.5272	107.241	123.432
FBgn0013973	Gycbeta100B	72.47	69.1889	80.7188	80.4836	55.0545	72.9026	61.0257	80.1228
FBgn0013981	His4r	1197.8	1573.29	1373.4	1364.87	1147.06	1208.25	1618.69	1097.56
FBgn0013983	imd	22.2351	23.0825	18.2918	24.8485	20.0542	25.4027	24.6853	20.156
FBgn0013987	MAPk-Ak2	86.0875	88.1364	79.3301	78.8017	71.7428	86.8181	82.7742	76.762
FBgn0013995	Calx	78.4631	80.838	82.6251	82.3851	56.9722	79.2118	73.1136	78.3901
FBgn0013997	Nrx-IV	41.36	38.0304	47.0942	47.3115	31.4872	43.6078	41.008	50.7774
FBgn0014000	Hf	107.719	79.3378	81.2148	77.1421	92.1873	87.9682	80.6168	65.2257
FBgn0014002	0	394.259	364.477	277.254	294.496	338.072	423.417	292.434	286.167
FBgn0014006	Ask1	23.0838	21.5107	19.9887	23.2574	18.2999	25.5772	20.7984	25.7688
FBgn0014007	Ptp69D	27.7258	29.5834	28.4699	28.2284	21.2844	24.1725	29.2418	26.5781
FBgn0014009	Rab2	247.448	298.315	265.407	267.668	197.851	252.116	236.664	232.336
FBgn0014010	Rab5	354.346	388.978	387.029	381.795	312.808	355.4	348.086	325.039
FBgn0014011	Rac2	64.8852	81.6745	52.821	55.6107	48.2096	54.0305	36.6392	51.2015
FBgn0014018	Rel	70.1026	68.9097	60.9921	61.3307	43.8493	55.4805	48.8265	48.4405
FBgn0014019	Rh5	225.537	204.615	212.367	208.237	216.762	240.502	201.206	230.763
FBgn0014020	Rho1	401.016	384.938	353.908	347.172	373.22	400.846	292.991	342.042
FBgn0014022	Rlb1	16.4845	15.5368	13.0405	14.6847	16.3033	16.5189	15.0239	12.8811
FBgn0014023	mRpL47	30.9258	21.3085	23.8635	27.7113	32.965	29.5868	28.7389	27.8496
FBgn0014024	Rnp4F	36.3202	44.226	34.5124	33.3173	27.8496	38.9554	30.0834	30.4049
FBgn0014026	RpL7A	1106.89	978.322	736.94	768.509	1020.6	1123.71	627.85	956.481
FBgn0014028	SdhB	271.016	272.863	223.159	206.986	156.831	211.689	179.486	211.273
FBgn0014029	Septin2	35.144	35.0195	32.9622	37.6258	38.3533	39.0979	38.7026	37.491
FBgn0014031	Agxt	119.097	96.1839	65.0392	74.4711	111.693	105.783	51.054	85.7068
FBgn0014032	Sptr	40.7563	38.2642	25.3168	28.0061	33.9135	32.4996	25.8822	23.8802
FBgn0014033	Sr-CI	89.7738	95.4746	43.3373	49.8155	77.2345	73.944	35.5462	40.2856
FBgn0014037	Su(Tpl)	141.299	148.068	146.221	148.903	122.057	139.359	125.441	125.691
FBgn0014073	Tie	22.4999	24.6014	25.5807	26.1679	20.1165	24.9389	26.1312	24.0679
FBgn0014075	Uggt	37.1337	34.2604	36.6429	33.2724	28.1363	35.4355	34.8738	36.4177
FBgn0014076	Vm32E	4.65847	6.81981	6.18279	5.72041	4.88051	2.45624	3.45831	8.60193
FBgn0014092	CG4278	19.4188	24.5441	17.9146	15.4405	14.5099	14.6345	25.0471	17.1873
FBgn0014127	barr	5.69153	5.76456	7.1339	5.57407	6.56022	6.35462	5.63759	7.91013
FBgn0014133	bif	111.922	108.707	86.967	84.3169	87.0597	104.934	72.9519	82.8878
FBgn0014135	bnl	19.1921	20.8454	17.595	14.2219	20.3883	21.5489	19.1696	18.782
FBgn0014141	cher	42.9607	38.9431	29.8916	28.5898	31.2989	40.3607	22.6838	30.5503
FBgn0014143	croc	4.99184	3.54438	4.17025	2.56276	4.32356	2.77181	4.72678	3.61085
FBgn0014163	fax	248.423	267.476	263.656	255.342	230.466	268.976	214.137	233.592
FBgn0014179	gcm	0.385111	0.464023	0	0.281489	2.33488	0.39049	2.04211	0.759737
FBgn0014184	Oda	1031.64	1158.59	1187.61	1249.41	1135.1	1266.04	1331.25	1222.06
FBgn0014189	Hel25E	49.9689	45.8049	40.3491	50.8072	42.8996	47.7924	51.4101	48.543
FBgn0014269	prod	23.173	23.8348	20.6511	23.5554	24.1454	22.0798	16.1316	21.7778
FBgn0014340	mof	10.5817	7.61092	9.848	7.50896	8.41689	8.91516	7.44328	11.2471
FBgn0014342	mia	1.54373	2.48187	1.64304	1.65318	2.89926	2.73017	2.76035	1.86976
FBgn0014343	mirr	19.041	19.9488	19.1069	18.388	17.2078	17.7081	20.9029	17.25
FBgn0014366	noi	21.7077	17.1534	21.2888	17.6582	16.2664	18.8158	15.3831	17.8205
FBgn0014368	nol	4.91107	8.21037	7.11741	6.64084	11.0764	12.9471	13.4549	10.4635
FBgn0014380	RhoL	29.37	25.3509	20.2677	24.6923	23.8593	28.979	20.5149	24.3973
FBgn0014388	sty	86.5539	96.3728	76.7869	80.9681	74.1555	82.7002	65.1454	69.5216
FBgn0014391	sun	1130.88	1188.42	949.441	1030.79	924.992	903.638	1190.73	687.757
FBgn0014395	tilB	0.273882	0.371253	1.09677	1.42634	2.69003	0.971977	1.54307	1.0536
FBgn0014396	tim	85.687	85.7669	103.185	100.527	87.1091	105.142	106.273	124.199
FBgn0014411	Vps26	73.348	73.1559	69.4462	67.0285	56.2636	69.7752	60.9292	64.3571
FBgn0014417	CG13397	13.0407	11.8136	14.6272	16.7568	12.2384	12.8005	13.932	15.5875
FBgn0014427	CG11899	53.9238	41.4775	38.2666	37.2761	51.0822	56.2804	35.5327	42.6766
FBgn0014454	Acp1	71.5254	116.492	34.3463	53.2305	28.1478	22.4166	11.4931	18.3434
FBgn0014455	Ahcy	45.197	40.5066	36.1484	38.7289	58.5188	58.9094	44.0935	31.4756
FBgn0014464	Cp7Fa	3.06043	2.92833	1.44183	0.690824	3.92929	1.18651	0.596631	0.639268
FBgn0014465	Cp7Fb	0.93294	0.843079	0.508297	0.535788	5.33308	0.855878	2.41463	1.10429
FBgn0014466	Cp7Fc	1.14997	1.5588	0.469905	0.450291	3.40637	2.41535	2.83115	0.680587
FBgn0014469	Cyp4e2	59.9953	49.9643	83.0567	91.8964	49.6404	53.925	63.6788	66.779
FBgn0014857	His3.3A	165.458	153.336	146.308	161.567	131.045	149.421	161.4	141.585
FBgn0014859	Hr38	14.4471	16.5403	19.7749	17.0968	15.5161	18.92	16.112	17.2863
FBgn0014861	Mcm2	1.63635	1.39175	0.917759	1.26641	2.87125	1.464	0.893217	1.44317
FBgn0014863	Mlp84B	265.666	321.491	169.045	165.955	316.394	360.471	197.71	174.742
FBgn0014865	Mtk	2890.11	3541.36	307.251	1645.59	2308.91	1161.99	4314.24	2397.93
FBgn0014868	Ost48	42.9578	33.4886	28.6182	33.0836	42.2529	41.2522	31.9362	39.0632
FBgn0014869	Pglym78	399.27	323.533	289.566	327.017	342.832	371.649	404.514	377.655
FBgn0014870	Psi	55.0708	52.6534	54.8013	58.1755	43.7997	51.1673	46.8793	53.2895
FBgn0014877	Roe1	66.8779	82.9617	56.2401	46.5218	44.4008	65.1562	74.1899	49.6048
FBgn0014879	Set	55.3603	60.702	57.6071	51.8014	46.8742	53.1494	62.5283	53.9476
FBgn0014906	Hydr2	58.7449	68.5567	67.5482	60.8749	50.4351	58.3115	47.9336	61.637
FBgn0014930	CG2846	49.2579	50.6244	49.1489	53.332	63.0648	56.5691	57.8628	73.2221
FBgn0014931	CG2678	4.36365	2.95751	2.97436	2.44304	5.77536	3.62441	5.53857	2.96719
FBgn0015000	betaggt-I	25.9039	29.3199	30.0554	27.4865	26.3923	27.3227	23.8375	27.2067
FBgn0015001	iotaTry	0.113671	0	0.390171	0	0.744308	0.806812	0.753447	0
FBgn0015008	Actn3	0.400789	0	0.114641	0.0549278	0.984123	0.101597	1.39469	0.296499
FBgn0015010	Ag5r	2.64156	3.22262	4.65441	3.18581	2.42154	2.9463	3.50182	2.68898
FBgn0015011	AhcyL2	9.63358	6.72129	7.24012	7.611	9.99795	8.81048	7.63748	10.2291
FBgn0015019	CCT3	39.8989	37.4337	27.9111	33.0088	31.2156	37.3643	28.4674	33.0436
FBgn0015024	CkIalpha	376.817	533.642	434.578	402.791	336.018	390.98	377.622	296.37
FBgn0015025	CkIIalpha-i1	6.10109	8.19063	8.39011	6.88215	5.63389	6.30528	8.32129	6.11062
FBgn0015031	cype	769.158	554.867	602.654	658.742	548.582	567.497	566.259	571.809
FBgn0015032	Cyp4c3	5.65899	3.90156	4.74442	6.63237	5.85632	4.69925	4.13898	4.44631
FBgn0015033	Cyp4d8	9.75346	8.33324	12.5121	9.91591	9.28942	11.0884	7.36606	13.1541
FBgn0015034	Cyp4e1	7.66113	5.97482	5.70357	7.01885	3.55045	5.90591	9.73869	7.14276
FBgn0015035	Cyp4e3	32.5054	20.3899	5.36354	9.48859	8.54518	4.90996	2.86819	2.49999
FBgn0015036	Cyp4ae1	0.765502	0.138354	0.35034	0.895244	0.222775	0.776194	1.1501	0.604065
FBgn0015037	Cyp4p1	110.971	98.6565	93.2149	99.822	95.0715	106.797	108.516	94.9928
FBgn0015038	Cyp9b1	17.2486	14.8198	14.5735	12.045	14.0164	14.3683	16.3226	13.4435
FBgn0015039	Cyp9b2	196.731	161.274	209.965	221.81	138.058	166.676	195.581	224.743
FBgn0015075	Ddx1	7.94308	6.88884	9.08809	7.30544	7.06621	8.66476	8.43385	10.8278
FBgn0015218	eIF4E1	290.182	313.832	278.176	299.087	250.711	289.637	339.569	240.41
FBgn0015221	Fer2LCH	989.975	1081.06	1021.26	970.218	940.974	1080.29	998.229	916.348
FBgn0015222	Fer1HCH	375.728	355.47	353.95	358.141	366.605	363.437	346.135	341.067
FBgn0015229	glec	170.817	231.484	182.414	164.357	170.674	180.975	234.562	146.569
FBgn0015239	Hr78	28.3175	22.3435	26.245	27.8877	23.3977	25.9859	23.7869	28.1064
FBgn0015240	Hr96	30.0538	28.1967	28.4549	27.5189	23.059	27.1468	25.2269	27.3016
FBgn0015245	Hsp60A	164.407	133.765	159.28	165.621	121.032	155.261	109.993	179.914
FBgn0015247	Diap2	71.3276	60.8348	73.5832	68.5531	52.4964	74.312	60.5345	79.7862
FBgn0015268	Nap1	10.8147	10.915	8.74226	12.8238	12.3154	11.2042	15.0379	7.51362
FBgn0015269	Nf1	49.6698	50.7467	57.4428	58.6108	41.2994	55.4505	50.1679	56.7145
FBgn0015270	Orc2	1.1652	0.379068	0.47994	0.306604	1.22074	0.47259	2.65682	0.110336
FBgn0015271	Orc5	1.92911	1.7931	1.63963	1.14818	2.16542	2.51493	3.50721	1.76149
FBgn0015277	Pi3K59F	10.9323	9.99877	8.74226	11.3094	10.1346	13.141	7.86957	13.288
FBgn0015278	Pi3K68D	26.0505	24.3871	28.7281	27.725	21.2082	25.6769	23.1861	29.1839
FBgn0015279	Pi3K92E	30.3218	36.205	33.0218	28.694	26.0028	33.2977	33.5225	31.2054
FBgn0015282	Rpt2	61.0541	57.7846	51.3274	51.2553	54.3276	56.1629	39.4445	56.8929
FBgn0015283	Rpn10	95.9909	93.9541	85.7377	100.01	88.4865	102.967	97.779	86.6863
FBgn0015286	Rala	82.7417	96.3056	90.067	85.2699	70.0838	85.8166	65.7318	74.2139
FBgn0015288	RpL22	672.182	658.961	465.296	461.444	584.675	895.848	710.337	593.527
FBgn0015295	Shark	8.05111	7.2624	6.59892	8.12101	8.43487	9.08382	6.55907	9.25258
FBgn0015296	Shc	27.4881	26.9411	25.2003	25.8688	25.3685	28.8149	28.0426	22.8376
FBgn0015298	Srp19	55.2487	55.0099	41.7075	41.3716	45.3758	35.8069	38.8857	43.3164
FBgn0015299	Ssb-c31a	39.032	34.567	35.3299	43.9356	29.5335	37.1146	51.9732	30.8005
FBgn0015300	Ssl	0.307212	0	0.117166	0.22455	2.45862	0.311504	0	0.363636
FBgn0015316	Try29F	1.5255	1.2801	0.748031	0.876098	2.85396	1.69413	2.6001	1.03182
FBgn0015320	Ubc2	34.3938	33.7488	33.5883	35.2646	35.9575	34.623	30.816	32.4024
FBgn0015321	Ubc4	83.3528	100.375	92.7537	75.9971	70.4202	73.1525	86.8402	69.4238
FBgn0015331	abs	20.6473	18.7007	22.0239	22.0244	14.4454	21.8337	16.4352	22.8948
FBgn0015336	CG15865	0.271166	0.183786	0.744613	0.535149	1.2429	0.577404	0.71895	0.802425
FBgn0015338	CG5861	31.7926	36.6032	38.6431	35.672	27.2159	32.5716	26.6014	32.94
FBgn0015351	Mettl4	8.927	5.99682	5.33289	11.7796	8.10413	7.0491	6.80727	6.63917
FBgn0015359	CG2034	13.904	18.0618	13.0912	12.2272	12.6447	14.9059	15.744	12.6861
FBgn0015360	oxt	21.0725	19.9502	20.1757	20.8416	19.5743	23.961	18.0155	23.51
FBgn0015371	chn	128.193	136.759	144.054	141.773	100.468	127.482	121.569	133.741
FBgn0015372	RabX1	58.7914	65.0086	56.6147	59.0148	54.4315	52.347	49.7394	42.6084
FBgn0015376	cutlet	1.6953	0.856887	1.41367	1.54368	1.81876	1.01973	1.7903	0.748249
FBgn0015379	dod	28.0497	28.393	21.6733	20.7686	23.2565	23.0856	18.3508	27.2726
FBgn0015380	drl	26.0616	24.4853	30.2297	33.2047	19.5494	28.157	26.2889	28.8271
FBgn0015381	dsf	1.07783	1.28285	1.925	1.55643	3.78699	0.932955	1.60309	1.89813
FBgn0015391	glu	9.19341	5.7988	6.87124	8.25309	9.47181	7.94544	7.06157	7.81452
FBgn0015393	0	26.0414	19.1033	4.55692	11.2527	38.7841	24.3859	12.9965	11.2418
FBgn0015396	jumu	8.72017	9.04486	8.57156	9.13816	8.46493	9.648	6.73801	10.9775
FBgn0015399	kek1	60.1948	62.1491	61.5565	63.0557	46.319	52.9072	49.5995	53.0337
FBgn0015400	kek2	36.7966	36.3281	42.2235	40.8871	26.2642	35.8974	32.206	37.5434
FBgn0015402	ksr	23.764	20.5841	22.3302	23.1905	18.0619	22.3186	19.6615	23.4405
FBgn0015477	Rme-8	22.9496	19.966	22.0275	20.5965	16.7926	24.4591	23.9834	24.417
FBgn0015509	Cul1	83.0582	88.0243	94.7486	86.4115	67.8781	93.1661	89.0025	86.9907
FBgn0015513	mbc	45.2521	41.6532	46.5735	43.0727	38.0341	51.6308	36.1784	48.7274
FBgn0015519	nAChRalpha3	29.295	32.5238	31.118	29.3825	25.8659	27.362	26.9266	24.7338
FBgn0015520	nonA-l	20.7837	20.2843	21.8407	24.1543	18.2849	19.5177	15.7259	21.1568
FBgn0015521	RpS21	933.143	775.701	419.734	559.007	932.067	861.637	737.242	526.121
FBgn0015522	olf186-M	65.0242	63.6698	59.6521	52.0239	59.0479	63.3945	54.2192	57.6778
FBgn0015524	otp	6.7363	5.2392	8.05481	6.08406	8.67711	5.87861	12.1873	7.31995
FBgn0015527	peng	17.4417	12.5135	11.2364	11.3273	19.1202	18.1234	9.47784	11.764
FBgn0015541	0	50.8697	44.3889	53.7271	51.032	36.8142	48.8147	47.3598	59.9365
FBgn0015543	snoRNA:Me28S-A1322	211.441	217.549	147.192	115.911	191.828	195.021	256.659	108.553
FBgn0015544	spag	20.6346	21.893	16.0309	15.1383	19.4608	19.9412	22.1537	21.2281
FBgn0015546	spel1	9.01933	7.67671	7.41562	7.796	8.10327	9.86843	9.59307	9.13655
FBgn0015550	tap	0.130962	0.118348	0.199787	0.143586	1.61977	0.265582	0.520834	0.465045
FBgn0015553	tos	4.6686	5.06271	7.56725	5.58783	5.09493	6.15396	5.98269	7.55228
FBgn0015558	tty	80.7008	87.4967	91.44	84.7452	63.9009	77.4705	74.418	79.0483
FBgn0015561	unpg	0.330117	0.22374	0.755408	0.060323	1.56114	0.502092	1.60462	0.390748
FBgn0015568	alpha-Est1	28.6438	25.0537	40.5903	37.0712	22.7516	25.7132	28.5081	48.4723
FBgn0015569	alpha-Est10	15.9275	19.221	23.7223	20.7724	12.3971	13.2099	17.7445	20.9684
FBgn0015570	alpha-Est2	28.8373	22.4294	8.19887	11.6183	19.4322	19.9485	10.3056	12.8001
FBgn0015572	alpha-Est4	0.531635	0.216193	0.364963	0.116576	1.85659	1.07812	1.69144	1.32148
FBgn0015574	alpha-Est6	0.101289	0.137299	0.579448	0.166578	2.98453	0.102703	0.872784	0.359675
FBgn0015575	alpha-Est7	134.427	115.98	198.374	220.419	129.396	158.975	175.087	218.266
FBgn0015576	alpha-Est8	98.5001	96.4117	127.053	140.937	79.0009	104.116	122.984	137.638
FBgn0015577	alpha-Est9	75.8666	67.3066	77.8424	79.1077	75.0702	83.803	63.8975	74.5418
FBgn0015582	dare	9.90122	10.6471	9.87288	10.613	8.33041	10.7686	8.94599	9.10079
FBgn0015584	Acp53Ea	1.98682	2.15453	1.36393	1.307	1.30095	2.21602	4.74092	0.705517
FBgn0015585	Acp63F	8.81135	8.4865	7.69379	8.38956	8.09768	5.6428	3.6887	5.48931
FBgn0015586	Acp76A	0.232264	0	0.0885817	0.0848842	1.18288	0.314011	1.74479	0.183282
FBgn0015589	Apc	63.2713	56.6929	64.5499	62.4787	41.5869	60.4751	58.9366	66.1321
FBgn0015591	AstA	49.1363	54.8565	58.334	58.4844	41.3129	44.7176	50.6912	54.6154
FBgn0015600	toc	74.568	73.006	82.6822	79.2038	53.579	73.1405	75.1292	84.5019
FBgn0015602	BEAF-32	30.3806	29.8845	28.8835	29.9622	23.9011	32.6719	30.5109	24.6045
FBgn0015609	CadN	94.8496	96.4563	109.749	108.475	70.2057	94.4848	88.9974	97.2396
FBgn0015614	CanB2	81.2078	77.1163	87.6489	87.6013	71.2928	89.0667	90.3099	80.6898
FBgn0015615	SMC3	29.167	26.1487	24.3207	29.0876	22.4656	29.6917	25.9713	29.5411
FBgn0015618	Cdk8	7.47999	8.32575	7.58413	6.33411	7.16756	6.78286	10.319	8.56587
FBgn0015621	Clp	4.62676	3.54046	3.15915	3.60002	4.07199	5.06972	4.35282	4.50489
FBgn0015622	Cnx99A	217.903	196.208	217.036	216.658	163.593	210.692	226.329	213.073
FBgn0015623	Cpr	145.091	123.025	122.612	119.354	101.474	114.976	89.2411	121.547
FBgn0015625	CycB3	1.61261	2.1422	2.14028	1.09619	3.23816	1.1773	3.5487	1.83243
FBgn0015663	Ugt36A1	9.60918	6.62218	10.5786	9.34025	10.2223	6.55019	11.3469	9.36686
FBgn0015664	Dref	18.5189	22.689	17.4101	17.7837	19.362	22.0275	19.5712	21.307
FBgn0015714	Cyp6a17	4.0919	6.64138	3.2033	1.82995	1.52769	1.96534	1.71299	3.12274
FBgn0015721	ktub	9.3978	9.54169	10.12	10.1825	7.31996	8.55748	5.47189	10.8621
FBgn0015737	Hmu	172.531	172.504	162.33	152.141	156.597	169.308	132.561	158.235
FBgn0015754	Lis-1	169.622	183.467	196.811	208.725	137.176	178.887	157.51	195.907
FBgn0015756	RpL9	980.28	736.703	568.402	682.236	1073.01	1194.78	707.019	774.87
FBgn0015765	p38a	12.007	12.1875	9.18024	10.9183	9.81205	10.5591	9.42962	10.575
FBgn0015766	Msr-110	1435.4	1312.48	1130.07	1196.34	1217.27	1385.47	1208.3	1375.11
FBgn0015770	MstProx	0	0.038639	0.0652278	0.0625052	0.497727	0.115612	0.52903	0.236182
FBgn0015772	Nak	61.9082	69.1827	69.6555	69.4491	50.8617	66.6617	66.8844	65.5824
FBgn0015773	NetA	4.83968	3.12933	3.69155	4.05588	4.67454	5.04829	3.53974	4.77379
FBgn0015774	NetB	45.6605	51.2463	52.6463	51.7967	35.2078	44.3129	41.0478	45.1669
FBgn0015776	nrv1	271.07	280.389	276.411	284.659	235.586	287.699	259.163	271.015
FBgn0015777	nrv2	345.533	350.073	384.31	399.612	260.511	313.762	320.182	396.348
FBgn0015778	rin	132.416	131.823	138.576	132.346	112.579	128.306	101.378	117.037
FBgn0015781	P5cr	39.9636	40.2509	39.7128	38.8407	33.0138	37.858	37.1481	36.467
FBgn0015789	Rab10	109.701	119.134	97.8247	105.088	109.032	126.005	81.1558	107.799
FBgn0015790	Rab11	304.257	349.718	294.014	278.034	275.741	296.611	293.321	261.538
FBgn0015791	Rab14	165.336	224.931	203.435	194.889	162.839	183.385	160.303	166.78
FBgn0015793	Rab19	35.5102	36.3863	36.3929	29.6151	32.1411	38.1393	30.8997	28.4863
FBgn0015794	Rab18	60.0538	53.412	39.0808	53.6042	64.5633	64.9673	36.698	55.6249
FBgn0015795	Rab7	237.052	259.421	238.807	230.638	217.513	244.079	220.353	225.301
FBgn0015797	Rab6	82.9785	78.5093	69.5777	74.8464	61.1199	74.4408	81.7209	71.2259
FBgn0015799	Rbf	27.2603	30.1257	30.8077	26.7048	22.9922	24.6711	24.0806	27.5228
FBgn0015801	Reg-5	86.3003	92.4956	62.9598	66.1704	77.1453	93.3289	74.5398	74.3419
FBgn0015803	RtGEF	18.6636	20.7895	20.2665	19.3139	16.1717	19.1871	18.0837	19.0359
FBgn0015805	HDAC1	21.4947	18.5737	22.6898	22.6067	21.3076	23.9699	22.6913	28.2406
FBgn0015808	ScpX	54.2195	44.9809	51.3006	51.5956	35.4593	46.9656	42.2227	59.5602
FBgn0015818	Spx	18.3929	21.6332	20.0729	15.6363	15.1933	19.3384	10.2783	19.6944
FBgn0015828	TfIIEalpha	21.3826	18.4942	18.234	23.8209	22.8973	26.6802	19.7587	20.3565
FBgn0015829	TfIIEbeta	33.5933	36.2043	28.0914	33.1938	33.8548	29.3527	31.8881	30.8288
FBgn0015831	Rtnl2	0.0906267	0	0	0.39745	3.56049	0.183785	0.961123	0.214543
FBgn0015834	eIF3i	127.348	123.684	99.4267	127.324	141.908	187.122	117.504	150.644
FBgn0015838	Vang	16.7753	19.4908	17.792	19.706	15.9243	17.5226	16.4846	17.65
FBgn0015872	Drip	58.4911	57.2452	59.4726	56.7046	47.2652	59.6476	62.6432	54.9642
FBgn0015903	apt	23.6483	27.0427	19.3142	21.7352	22.0739	27.2948	23.9458	19.8324
FBgn0015904	ara	6.03662	5.99784	4.44784	4.95522	5.65661	4.96726	7.49975	6.62159
FBgn0015905	ast	6.87634	3.6733	4.99959	5.64509	5.76683	5.59852	4.22106	6.09443
FBgn0015919	caup	8.31398	9.05084	9.68495	9.32792	8.93216	8.29907	8.53739	8.69369
FBgn0015924	crq	87.7592	93.3795	88.1574	96.6124	81.8063	95.6059	74.573	97.7715
FBgn0015925	csul	8.91491	6.57438	7.82177	7.64721	5.84748	6.5571	7.83795	8.36526
FBgn0015926	dah	0.11855	0.0535658	0.271279	0.346607	1.12126	0	1.04772	0.233873
FBgn0015929	dpa	3.51222	2.95503	3.42959	3.28644	2.84167	3.74548	2.76953	3.47635
FBgn0015946	grim	1.25875	1.18696	1.4402	1.14007	1.91122	0.943372	0.870611	0.388678
FBgn0015949	hrg	74.6783	81.7462	79.9001	76.5206	68.1803	76.2558	77.0971	70.7344
FBgn0016013	Faa	22.5096	15.3448	26.9523	30.7775	18.4239	17.3834	27.9317	27.9605
FBgn0016031	lama	67.4965	73.6117	57.5319	54.9792	48.8058	62.5904	50.3902	56.7985
FBgn0016032	lbm	10.4161	12.3974	8.52643	11.3273	9.79622	7.47041	13.4715	12.8304
FBgn0016034	mael	1.59869	3.22129	1.2359	2.0844	5.09256	1.97151	3.37945	2.91517
FBgn0016036	mei-P22	1.21363	0.379639	0.106814	1.12591	1.6301	0.567962	3.46525	1.54704
FBgn0016038	Vsp37A	27.7128	31.7157	27.5417	25.9485	30.3171	27.0744	23.9556	24.9013
FBgn0016041	Tom40	67.204	90.4122	76.8027	72.107	73.8917	77.7874	81.5755	59.5109
FBgn0016047	nompA	2.66427	2.88918	2.15415	2.53161	3.64415	2.53939	3.24937	2.7121
FBgn0016053	pgc	0.306875	1.14393	0.614444	0.168228	1.17214	0.233371	0.610218	0.181618
FBgn0016054	phr6-4	0.257452	0.348981	0.441846	0.470447	1.59212	0.174032	0.796352	0.457105
FBgn0016059	Sema1b	67.8684	72.6423	64.6709	61.3685	51.3483	70.861	59.0803	65.7712
FBgn0016061	side	32.0043	32.3406	35.4652	34.7849	26.5565	29.0413	27.4224	31.8268
FBgn0016070	smg	38.0477	39.2938	40.9097	44.0917	36.8594	43.4174	37.8495	42.1748
FBgn0016075	vkg	150.491	129.781	99.5646	105.661	99.9916	132.412	76.161	112.295
FBgn0016076	vri	91.6291	102.396	100.976	95.7504	99.654	112.764	119.883	114.38
FBgn0016078	wun	50.9467	51.8955	52.6811	55.2967	41.9668	47.0328	47.4744	47.0319
FBgn0016080	0	2.86904	2.38646	2.46196	3.25283	3.84263	2.41324	4.14914	3.20303
FBgn0016081	fry	42.8157	36.8562	43.1846	40.3442	36.4645	47.7967	39.9761	54.3767
FBgn0016119	ATPsynCF6	722.731	646.135	506.092	627.025	511.694	559.128	556.614	483.079
FBgn0016120	ATPsynD	688.661	621.445	532.829	568.966	560.35	625.435	689.111	548.913
FBgn0016122	Acer	81.2365	73.3067	68.9284	66.8801	83.578	84.0517	94.0476	85.6945
FBgn0016123	Alp4	39.6296	35.586	37.2706	36.8983	35.3392	40.8085	32.5535	46.3605
FBgn0016126	CaMKI	307.185	338.207	347.345	365.221	266.557	332.885	300.579	289.47
FBgn0016131	Cdk4	10.8392	11.6723	10.3275	9.6066	14.8378	11.948	13.518	11.8465
FBgn0016641	PTP-ER	45.5651	47.4671	48.8803	43.8836	34.1116	43.7464	37.716	45.9653
FBgn0016650	Lgr1	22.8562	20.8894	18.8537	19.5539	16.6289	17.7912	18.2103	16.7721
FBgn0016660	H15	2.40815	2.38102	2.1394	2.26754	5.07061	3.21742	3.94355	2.28035
FBgn0016672	Ipp	112.946	97.0924	113.064	123.324	126.083	124.745	81.8536	141.776
FBgn0016675	Lectin-galC1	5.75784	4.81577	7.42884	7.79033	8.02166	3.85077	7.14574	5.65529
FBgn0016684	NaPi-T	0.52434	0.521219	0.599924	0.881487	0.915555	0.425331	0.509738	0.8689
FBgn0016685	Nlp	91.3472	85.6607	64.423	75.3267	92.0783	96.3769	72.9312	71.1318
FBgn0016687	Nurf-38	227.843	167.571	160.909	170.231	166.771	181.561	153.31	200.056
FBgn0016691	ATPsynO	390.482	307.871	300.589	287.152	305.434	319.994	307.699	337.181
FBgn0016693	Past1	88.9375	86.6962	83.7941	83.1127	65.3134	82.2361	83.1266	82.2794
FBgn0016694	Pdp1	207.423	255.808	270.331	276.03	189.054	222.601	231.661	207.517
FBgn0016696	Pitslre	121.181	107.872	109.383	122.07	96.7398	122.209	95.9473	123.164
FBgn0016697	Prosalpha5	67.1052	52.4167	59.554	65.5906	56.4818	65.9473	53.2187	60.5625
FBgn0016698	Ptpa	18.4898	15.4723	17.5656	19.2475	15.1519	13.6042	15.1315	17.8562
FBgn0016700	0	188.234	202.894	178.097	161.226	151.761	156.108	150.664	154.963
FBgn0016701	Rab4	116.723	127.477	121.423	109.538	100.549	109.9	120.548	108.722
FBgn0016715	Reg-2	55.0737	47.1045	51.3258	74.6988	56.7703	45.5926	70.4964	48.8604
FBgn0016726	RpL29	4045.36	3379.43	2503.23	2504.62	3533.07	3722.07	3722	2412.56
FBgn0016754	sba	65.9431	72.3452	72.3369	65.9389	53.5869	66.6295	61.7183	66.9234
FBgn0016756	Usp47	107.452	95.9615	94.4002	89.2841	81.6689	98.581	73.3985	93.3055
FBgn0016762	angel	10.5834	10.1447	10.1197	12.1838	9.73491	13.644	9.21975	10.2902
FBgn0016794	dos	20.3263	19.7191	19.0383	20.4285	18.9639	21.2164	22.5341	19.1297
FBgn0016797	fz2	58.9443	57.0595	58.0812	56.9205	52.528	56.4903	47.8972	56.1721
FBgn0016917	Stat92E	164.425	163.489	162.214	158.241	144.907	171.879	151.608	160.169
FBgn0016919	nompB	1.73054	1.48866	1.21846	1.64193	3.19603	2.22713	2.47057	1.73324
FBgn0016920	nompC	1.74191	1.72056	1.97756	2.04306	3.27145	2.1633	1.50366	2.31757
FBgn0016926	Pino	211.064	214.475	215.585	199.319	181.491	192.453	213.898	189.928
FBgn0016930	Dyrk2	82.3805	92.845	96.7678	90.3214	72.8647	85.2627	88.4117	96.5113
FBgn0016970	l(2)k10201	21.5448	18.7523	15.0498	17.5297	11.3849	18.1665	9.31996	13.6905
FBgn0016974	swaPsi	2.16379	1.8739	1.23785	1.51568	1.70545	0.975118	0.956152	0.78259
FBgn0016977	spen	224.83	235.578	250.612	247.104	184.173	232.023	235.596	223.107
FBgn0016978	snRNP-U1-70K	33.6858	33.8616	30.6746	34.0627	26.9863	33.7406	27.2619	31.7339
FBgn0016983	smid	25.7035	30.5981	23.5018	25.8628	22.4166	29.9329	24.0995	25.6461
FBgn0016984	sktl	37.637	34.81	33.7867	29.5211	30.2494	34.9251	34.4635	34.1225
FBgn0017414	cag	7.93586	10.662	9.64229	8.54683	6.28464	9.11485	10.5203	9.89215
FBgn0017418	ari-1	117.103	150.097	138.071	131.27	114.477	121.166	125.491	106.609
FBgn0017429	CG5989	35.3062	31.691	30.9587	40.401	30.1767	34.8969	31.8583	33.7135
FBgn0017430	Nelf-E	22.6584	26.2969	26.4449	25.8396	18.0288	23.5128	20.2928	20.7205
FBgn0017448	CG2187	0.216239	0.244264	0.412351	0.355625	1.88789	0.32889	1.33775	0.426592
FBgn0017456	Ubc84D	1.31373	3.16585	4.00829	1.92049	4.779	3.70023	0.387014	1.90058
FBgn0017457	U2af38	31.1254	34.7277	28.6697	26.0563	24.8933	26.4331	22.1205	25.5367
FBgn0017482	T3dh	9.82515	9.20049	6.24526	6.55701	7.76983	6.93036	8.87199	5.89911
FBgn0017545	RpS3A	1613.59	1342.53	1107.4	1353.94	1674.13	2042.19	1291.67	1482.11
FBgn0017550	Rga	56.232	49.339	54.2198	47.1438	40.9812	49.6425	47.8274	48.9243
FBgn0017551	Rca1	15.6969	13.1563	14.9435	15.1737	12.9458	15.9161	14.0578	15.8141
FBgn0017556	Prosalpha4T2	0.0741491	0.201021	0.169676	0.24389	1.45656	0.0751848	2.06423	0.351071
FBgn0017558	Pdk	250.972	288.929	287.654	280.029	211.607	262.791	284.123	230.244
FBgn0017561	Ork1	21.8247	18.8695	22.5021	20.3573	17.75	17.7751	18.1788	19.8659
FBgn0017566	ND-75	213.713	193.941	206.876	203.737	149.784	184.268	160.421	208.463
FBgn0017567	ND-23	238.531	204.989	214.072	243.102	167.017	194.78	226.962	209.639
FBgn0017572	Mo25	106.219	120.786	120.634	118.492	94.8591	101.264	99.2125	95.0279
FBgn0017577	Mcm5	2.16151	2.31314	2.03922	1.20572	2.56582	0.692117	1.60867	0.673291
FBgn0017578	Max	35.3465	28.2588	29.4647	31.2402	26.7658	25.3807	25.4369	24.5053
FBgn0017579	RpL14	2122.69	1707.14	1338.51	1522.6	2380.62	2563.88	2617.02	1637.93
FBgn0017581	Lk6	1176.13	1278.23	1215.78	1232.73	948.492	1140.97	1106.35	998.323
FBgn0017590	klg	100.303	111.389	116.39	122.275	74.3775	89.4653	94.1515	99.902
FBgn0019624	COX5A	1129.35	1030.33	898.405	992.052	864.824	959.163	1141.59	814.946
FBgn0019643	0	174.435	187.891	226.36	227.123	120.349	119.763	211.907	223.038
FBgn0019644	ATPsynB	372.236	286.68	273.615	314.056	312.381	344.365	300.506	317.713
FBgn0019650	toy	107.686	125.59	139.515	135.746	90.8375	111.859	152.972	110.482
FBgn0019660	lncRNA:roX2	3.12662	1.75056	305.939	257.026	4.74732	2.41218	219.046	283.358
FBgn0019661	lncRNA:roX1	5.90071	5.92398	1356.86	1292.56	6.79215	5.50034	1077.97	1243.68
FBgn0019662	qm	99.1989	126.239	101.408	95.9326	81.4027	87.4229	87.007	87.4685
FBgn0019686	lok	4.2317	5.11603	4.40551	3.26026	2.91233	5.37317	5.96357	3.79053
FBgn0019809	gcm2	0.559176	0.487269	0.456987	0.35033	2.35378	0.445489	0.741278	1.08737
FBgn0019828	dj	0.230536	0.312497	0.351691	0.168506	4.69632	0.857107	2.34303	0.818633
FBgn0019830	colt	93.4228	73.5803	71.5953	73.2908	64.3126	69.3735	57.2178	78.7528
FBgn0019890	Smg5	49.2649	44.7423	51.0013	50.1928	38.6302	51.6737	45.0871	56.7797
FBgn0019925	Surf4	167.777	178.883	150.147	141.208	134.186	173.626	143.245	135.279
FBgn0019928	Ser8	6.20625	5.55839	7.4813	6.926	5.80543	8.31567	4.9952	9.18265
FBgn0019929	Ser7	59.2248	62.7079	75.8936	64.0679	48.2594	47.1742	74.6737	73.1401
FBgn0019932	SamDC	51.8851	59.8279	48.6736	48.0578	49.5764	57.6937	51.4607	46.488
FBgn0019936	RpS20	1775.91	1654.61	1064.43	1193.53	1878.35	2165.3	2418.95	1095.14
FBgn0019938	Polr1A	9.74142	8.43909	8.56875	8.31146	11.1905	11.0286	7.5978	8.73463
FBgn0019940	Rh6	472.184	431.153	489.439	541.755	445.851	518.382	625.869	606.702
FBgn0019947	0	25.3342	25.7866	21.9215	23.794	23.4857	25.3658	16.1904	24.6669
FBgn0019949	Cdk9	20.4739	22.6292	16.5058	19.5465	18.5623	22.2929	22.1307	19.7602
FBgn0019952	Orct	28.9631	22.4912	19.2781	18.8759	19.4696	23.9706	14.9396	24.3324
FBgn0019957	ND-42	122.349	87.0909	104.151	109.003	86.7985	112.928	84.5631	121.624
FBgn0019960	Mitofilin	112.044	97.135	113.444	126.515	87.0647	111.598	92.1604	107.309
FBgn0019968	Khc-73	100.552	90.4133	103.117	108.889	74.2617	99.7576	83.1297	105.443
FBgn0019972	Drice	22.4858	19.1644	18.6052	18.5693	19.0626	22.4084	15.416	21.8179
FBgn0019982	Gs1l	59.3791	44.95	60.2491	62.7546	43.6846	59.1601	61.1914	62.2424
FBgn0019985	mGluR	28.9886	32.2096	39.8008	42.955	22.8161	30.5365	27.7349	35.0925
FBgn0019990	Gcn2	13.3411	12.2243	12.3188	12.5857	10.0714	14.5125	10.4741	14.7565
FBgn0020018	Ppox	8.93311	6.70184	7.58527	8.43903	8.70653	10.539	7.0011	9.31026
FBgn0020224	Cbl	41.8076	48.0485	47.9206	46.7984	39.1122	43.3874	44.3462	44.4785
FBgn0020235	ATPsyngamma	295.826	260.886	282.216	297.249	274.814	302.993	226.856	294.601
FBgn0020236	ATPCL	151.4	136.585	151.599	148.96	97.4282	146.409	131.417	167.691
FBgn0020238	14-3-3epsilon	880.079	1144.1	1035.93	1007.83	815.892	929.877	1003.91	764.081
FBgn0020248	stet	2.47955	1.53225	2.08601	2.59862	4.85484	2.47721	2.99701	1.85592
FBgn0020249	stck	51.1025	56.2125	48.7913	47.2055	55.5126	58.6655	50.6138	52.2145
FBgn0020251	sfl	49.6972	48.0403	44.3278	45.6567	38.9933	50.3097	40.725	45.2103
FBgn0020255	Ran	189.052	184.611	135.309	125.74	172.153	193.68	155.217	138.765
FBgn0020257	Ppa	68.1522	70.8488	74.1778	64.939	52.8883	53.4178	50.9499	62.4941
FBgn0020258	ppk	2.00166	2.91807	2.85196	2.27743	2.72026	2.87211	1.8024	2.86104
FBgn0020261	pcm	23.1939	19.4772	18.2185	20.3362	17.038	23.3778	20.9485	22.098
FBgn0020269	mspo	55.6829	63.161	59.4963	56.4919	42.0027	45.4696	53.3842	52.8685
FBgn0020270	mre11	22.3104	14.9645	19.5016	16.7631	17.6433	19.2029	15.3085	20.9952
FBgn0020272	mst	2.85457	2.27007	2.6564	2.3786	2.74142	2.77867	4.44013	3.42391
FBgn0020277	lush	6.93336	0.901207	5.43343	3.22811	0.829205	1.34826	1.76271	1.23664
FBgn0020278	loco	11.6608	10.8772	11.3168	10.0338	8.41318	10.951	8.64503	12.009
FBgn0020279	lig	104.231	108.961	107.356	103.168	96.35	109.016	88.8533	104.327
FBgn0020294	ko	20.7682	19.3208	23.8297	20.9519	15.9859	20.1375	20.5702	24.1619
FBgn0020299	stumps	41.1191	37.9314	42.2202	43.2801	36.6097	43.832	39.5836	42.145
FBgn0020300	geko	15.3796	19.0304	11.7849	10.8289	12.1646	16.3813	17.2083	12.1918
FBgn0020304	drongo	122.856	137.61	130.993	123.428	112.096	142.137	127.5	129.047
FBgn0020305	dbe	18.0473	17.2308	15.1724	15.5715	22.9494	21.2432	12.2744	15.6964
FBgn0020306	dom	53.5402	46.3019	37.7583	41.2717	47.0896	59.0383	39.062	45.4782
FBgn0020307	dve	15.249	16.1734	17.6412	15.0449	11.9309	15.4238	18.3159	14.1452
FBgn0020309	crol	138.954	154.047	152.534	138.804	118.334	138.71	118.713	128.318
FBgn0020312	Tmtc3	19.4452	19.5482	15.7257	17.695	16.9881	19.5321	18.0134	19.1651
FBgn0020369	Rpt6	44.0411	36.8066	46.2979	46.1806	35.4147	44.7905	38.8931	44.7611
FBgn0020370	TppII	30.9106	24.8781	27.7184	27.5781	22.4748	32.3022	24.1508	29.9562
FBgn0020371	Tim17b2	0.682862	0.308544	0.911513	0.124781	0.248406	0.1154	1.50874	0.269426
FBgn0020372	TM4SF	191.125	190.537	232.756	218.18	152.148	172.055	192.419	198.77
FBgn0020376	Sr-CIII	0.0796087	0.107911	0	0.261847	1.2163	0.0807207	1.37195	0.28269
FBgn0020377	Sr-CII	0.196249	0.053204	0.179631	0.172133	2.22737	0.238789	0.416257	0.232293
FBgn0020378	Sp1	9.84998	8.91078	9.48023	7.92578	11.6722	8.25153	7.67773	6.58012
FBgn0020379	Rfx	18.7907	16.1264	19.1255	18.1253	15.9232	16.4573	15.4829	19.0729
FBgn0020381	Dredd	14.2632	13.7257	12.2706	12.2956	13.1892	17.5536	16.0936	17.0761
FBgn0020385	pug	84.9962	62.2779	118.856	128.567	83.3131	114.893	76.4867	120.273
FBgn0020386	Pdk1	122.445	127.608	126.96	127.939	107.8	133.05	109.466	128.891
FBgn0020388	Gcn5	25.948	24.8895	25.1564	24.9896	23.2255	31.1096	29.1473	30.8329
FBgn0020389	Papss	33.1534	25.258	15.8403	15.1455	28.0737	27.8892	15.3419	17.2958
FBgn0020391	Nrk	5.71982	5.06499	4.9658	5.60939	4.89334	6.58661	4.26756	6.02186
FBgn0020392	Nmt	19.2945	18.5026	15.089	16.0908	16.8003	18.5754	12.1767	18.1612
FBgn0020399	Mst89B	0.505735	0.195867	0.743962	0	1.10384	0.366285	1.24509	0.427586
FBgn0020407	asun	7.41034	7.82388	10.4384	8.53292	7.07108	6.23007	8.04647	8.55096
FBgn0020412	JIL-1	45.0198	44.8	43.0101	44.78	33.0701	42.2236	33.4452	42.7534
FBgn0020414	Idgf3	58.861	53.7759	49.7224	47.4665	52.9697	57.3464	46.2941	60.0685
FBgn0020415	Idgf2	104.942	94.1091	83.5218	91.2745	109.497	116.015	88.33	107.18
FBgn0020416	Idgf1	88.6717	76.4092	67.9549	76.4065	97.1903	125.666	78.9913	83.9355
FBgn0020429	GluRIIB	0.441425	0.38466	0.180377	0.138279	1.65166	0.287737	1.21216	0.223928
FBgn0020440	Fak	30.7296	31.9867	34.5723	35.4516	25.1021	31.8971	32.5545	34.3168
FBgn0020443	eRF3	87.6474	82.3879	67.1039	67.9562	64.3505	80.8099	62.6524	57.3394
FBgn0020445	E23	10.0044	13.4632	9.2564	11.1073	10.3662	10.9864	10.7009	10.0677
FBgn0020493	Dad	78.3428	102.226	82.8813	75.559	69.2081	80.7164	75.4858	63.7935
FBgn0020496	CtBP	141.4	171.369	171.526	166.234	137.429	156.706	171.413	141.07
FBgn0020497	emb	57.8349	55.9212	55.3485	58.5758	48.5232	59.0625	48.1586	60.8372
FBgn0020503	CLIP-190	112.427	113.382	103.712	104.458	98.0853	119.482	94.1454	106.494
FBgn0020506	Amyrel	0.420194	0.162738	0	0.394884	1.57222	0.48693	0.795765	0.78158
FBgn0020508	Ag5r2	0.657124	0.445372	0.375924	0.360233	1.67331	0.333151	0.725936	0.259271
FBgn0020509	Acp62F	1.55295	4.73638	2.66522	1.06415	1.69476	3.73978	6.94807	2.06794
FBgn0020510	Abi	64.2936	66.56	69.2691	57.5059	54.9116	61.8351	61.9733	59.7323
FBgn0020513	Paics	185.237	164.445	156.451	176.666	150.818	182.537	105.33	149.769
FBgn0020518	snoRNA:Me28S-G764	16.6893	6.4636	0	14.377	28.6209	24.1748	4.74092	14.1103
FBgn0020521	pio	92.8538	90.5739	89.1874	85.3231	67.0856	84.9583	79.0602	86.0001
FBgn0020545	kraken	50.3658	37.4301	37.8801	45.8757	39.2059	46.4266	25.3065	45.3583
FBgn0020546	lncRNA:iab4	0.115381	0	0.148516	0.0790646	1.54249	0.102369	0.497109	0.119501
FBgn0020556	lncRNA:bxd	0.0799739	0	0.0610015	0.0292276	2.38557	0.189212	0.318055	0.315541
FBgn0020616	SA1	27.0966	27.8509	24.4742	24.2381	20.44	25.166	26.7287	28.6509
FBgn0020617	Rx	4.75303	4.62958	4.5264	4.64951	5.59085	5.02143	5.47085	5.62599
FBgn0020618	Rack1	1131.78	1041.23	579.188	524.181	1159.43	1199.71	816.76	708.015
FBgn0020620	RN-tre	40.4235	48.0827	44.5406	41.6746	38.1608	41.9557	51.0815	38.3209
FBgn0020621	Pkn	82.0515	83.0626	87.0277	83.0728	63.6411	86.9953	76.7585	89.9559
FBgn0020622	Pi3K21B	29.3561	33.5903	39.9435	44.5317	34.4823	34.1767	53.2696	48.21
FBgn0020626	Osbp	59.0305	55.8799	60.17	54.3314	48.7375	56.1975	53.2828	57.8428
FBgn0020633	Mcm7	0.151747	0.25712	0.0868108	0.207968	0.745219	0.423133	0.502913	0.134713
FBgn0020637	Lcp65Ag2	4.10975	4.64237	6.85733	10.5138	4.85879	5.03531	8.3992	5.47263
FBgn0020641	Lcp65Ad	0.905678	0	0	0.165497	1.31784	0.30611	1.80093	0.536009
FBgn0020642	Lcp65Ac	17.3077	22.9618	8.216	6.25807	20.4957	28.5646	14.1571	4.35884
FBgn0020647	KrT95D	63.2936	71.8077	70.5721	68.3645	52.5655	64.5587	59.0372	67.8565
FBgn0020653	Trxr1	105.081	84.1624	86.482	82.726	77.4694	89.3142	76.4325	98.5812
FBgn0020655	ArfGAP1	41.0285	32.5831	36.3296	34.0798	28.2278	38.8884	29.1459	37.7954
FBgn0020660	eIF4B	13.7394	14.8861	16.0521	18.9358	12.7766	15.8444	15.3278	12.7698
FBgn0020762	Atet	49.7363	46.8445	48.6084	45.3741	38.314	48.8129	41.6051	50.8537
FBgn0020764	Alas	106.764	92.7853	96.9146	89.5486	66.4374	84.2496	77.8263	93.8084
FBgn0020765	Acp65Aa	1.05834	0.819774	1.55688	0.497297	5.60995	1.53304	3.00644	0.536881
FBgn0020767	Spred	130.805	162.458	148.002	146.326	99.4041	117.971	108.326	138.85
FBgn0020880	CG7179	0.0417713	0	0.238964	0.137393	1.18523	0.169419	0.110749	0.14833
FBgn0020887	Su(z)12	25.1177	25.7432	24.6885	21.842	21.6418	25.6526	17.3556	27.8777
FBgn0020906	Jon25Bi	0.536853	0.582172	0.368545	0.588602	0.703053	0.544352	1.85038	1.01673
FBgn0020907	Scp2	251.409	241.274	268.413	322.047	253.092	263.519	333.38	318.773
FBgn0020908	Scp1	56.9578	75.1512	93.9777	93.4643	51.813	64.0593	64.5477	71.7279
FBgn0020909	Rtc1	6.93263	5.81277	6.21474	4.54486	10.6076	8.3339	5.21101	6.34477
FBgn0020910	RpL3	622.873	493.992	382.534	397.319	725.1	872.159	405.981	615.668
FBgn0020912	Ptx1	5.80655	7.02381	8.10338	6.76594	5.22857	5.38602	7.97367	7.3045
FBgn0020930	Dgkepsilon	45.4738	39.6933	48.8002	44.7345	35.945	50.5181	48.7537	48.6238
FBgn0021738	Crg-1	24.1907	25.413	28.7157	34.3964	19.1398	20.5427	28.1603	27.6494
FBgn0021742	C901	2.22309	3.07895	2.26707	2.64932	7.91118	1.6171	2.88299	2.8602
FBgn0021750	SerRS-m	11.295	6.81566	12.006	10.9456	8.50918	11.5636	11.3507	12.4638
FBgn0021760	chb	55.5051	52.4067	52.4132	55.4665	43.2389	54.6849	54.0137	59.1188
FBgn0021761	Nup154	7.92586	8.55772	8.55804	8.7839	8.08797	10.3849	9.27891	11.0873
FBgn0021764	sdk	25.1195	24.536	25.6596	25.3453	18.3746	23.9327	18.3639	26.7183
FBgn0021765	scu	136.277	118.705	83.5895	69.8518	80.5349	78.8175	62.3929	87.5438
FBgn0021767	org-1	0.489814	0.627066	0.591556	0.298349	3.7418	0.607023	3.10234	1.09513
FBgn0021768	nudC	28.9497	31.005	29.3842	27.7177	25.0244	26.3896	28.8781	27.2098
FBgn0021776	mira	1.84734	2.42823	1.92149	1.77991	2.38259	2.66782	3.85896	2.31916
FBgn0021795	Tapdelta	237.549	218.668	113.9	148.067	181.76	217.9	199.342	112.201
FBgn0021796	Tor	20.3964	18.8737	20.313	18.5588	14.8139	20.3862	16.9147	22.7507
FBgn0021800	Reph	153.184	177.023	163.539	162.551	129.073	150.928	131.204	129.169
FBgn0021814	Vps28	42.2506	32.6652	32.1064	36.6762	44.1191	39.4649	48.4439	33.6844
FBgn0021818	0	20.4479	18.2472	20.4871	18.8607	17.7265	21.7386	18.354	23.5222
FBgn0021825	DCTN2-p50	50.9421	53.3676	50.4514	55.7775	44.0866	60.6097	49.9228	55.3545
FBgn0021847	Ttc7	28.5985	19.0759	29.5077	28.574	24.1244	26.7933	24.2605	32.028
FBgn0021856	l(2)k14505	35.6949	31.301	39.3277	29.4725	27.1239	31.8145	38.3228	28.2715
FBgn0021872	Xbp1	367.07	351.818	305.352	278.804	290.021	342.09	275.819	303.258
FBgn0021874	Nle	6.28105	4.45597	5.3059	4.18339	7.81555	7.14256	3.57964	4.51638
FBgn0021875	Zfrp8	13.1002	11.9671	9.36789	12.1773	16.0059	12.9944	7.36186	11.7982
FBgn0021895	ytr	99.9283	137.965	130.948	103.838	113.463	118.567	146.589	101.341
FBgn0021906	RFeSP	551.993	513.631	443.341	490.489	450.915	488.022	396.253	435.911
FBgn0021944	Coprox	11.9794	8.24803	10.5154	8.89508	10.514	10.0259	7.81428	14.0295
FBgn0021967	ND-PDSW	573.017	529.096	450.629	510.144	394.346	483.929	516.606	354.491
FBgn0021979	l(2)k09913	188.82	189.766	175.399	170.234	162.712	191.418	169.993	188.212
FBgn0021995	Rs1	18.1812	14.4916	10.9464	12.9532	18.2809	19.3328	11.4192	12.0498
FBgn0022023	eIF3h	216.546	205.237	166.549	158.575	211.902	249.191	198.491	196.137
FBgn0022027	Vps25	67.6115	64.3214	41.8956	49.6197	57.1727	57.9874	53.4508	50.3227
FBgn0022029	l(2)k01209	19.8882	21.4973	20.4665	19.4869	21.2678	21.8755	21.0238	20.1248
FBgn0022069	Nnp-1	16.6479	14.782	14.2489	17.0853	15.4922	20.937	15.3118	17.2996
FBgn0022097	Vha36-1	135.28	135.399	146.082	173.423	132.565	157.284	178.872	154.54
FBgn0022153	l(2)k05819	22.262	22.3922	24.9844	23.7667	18.5307	23.831	26.4104	25.9941
FBgn0022160	Gpo1	193.363	156.335	95.0179	106.018	131.927	158.37	96.3723	103.034
FBgn0022213	Cse1	14.2189	15.0688	12.982	14.6447	13.2916	17.8544	17.0978	17.4084
FBgn0022224	ubl	51.892	51.8802	26.8653	30.1204	44.5871	37.1413	22.7229	32.24
FBgn0022238	lolal	145.088	177.726	169.147	167.179	132.313	148.566	160.931	120.37
FBgn0022288	l(2)09851	18.5863	18.2344	10.6915	11.8777	15.2407	20.1475	11.4348	14.0994
FBgn0022338	dnk	11.481	13.5722	12.7542	11.4168	8.88717	10.9646	9.91067	10.9824
FBgn0022343	CG3760	56.2481	56.5077	37.6328	46.759	51.947	52.8368	39.4876	40.2447
FBgn0022344	CG10340	65.4251	71.0824	61.9265	67.819	52.1434	68.8518	94.7477	57.4943
FBgn0022349	CG1910	73.0726	70.2106	58.8635	61.5053	58.7464	67.7567	53.4825	65.2313
FBgn0022355	Tsf1	562.915	552.21	838.978	866.397	364.154	424.598	1183.32	1305.03
FBgn0022359	Sodh2	9.32593	4.77567	10.4332	13.1787	9.64983	7.77509	11.3557	13.5736
FBgn0022361	Pur-alpha	173.056	188.057	220.411	249.531	138.071	172.696	140.128	195.038
FBgn0022382	Pka-R2	172.081	200.133	220.662	212.165	146.348	173.552	165.461	167.596
FBgn0022699	D19B	18.3542	17.2278	16.166	15.4912	13.0764	17.7327	15.4711	17.995
FBgn0022700	Cht4	0	0.085567	0.0722244	0.207629	0.826672	0.0640066	2.00837	0.224156
FBgn0022702	Cht2	5.9989	7.63377	2.17116	1.20805	6.2795	5.46201	2.59674	1.59403
FBgn0022709	Ak1	108.774	103.54	100.84	109.354	96.1839	109.102	96.586	108.409
FBgn0022710	Ac13E	52.0677	52.9031	50.7133	47.0037	38.6972	49.3967	41.5176	45.8304
FBgn0022724	Taf8	10.2621	9.96291	6.90204	7.90632	8.47509	8.36654	6.25052	7.1404
FBgn0022740	HLH54F	0.0862551	0.350761	0	0	2.44743	0.34984	0.68607	0
FBgn0022764	Sin3A	100.711	93.9716	106.33	107.779	77.4007	112.035	93.2363	107.818
FBgn0022768	Pp2C1	67.8489	73.6919	64.1881	58.8143	52.9989	65.1915	58.4282	58.3176
FBgn0022770	Peritrophin-A	4.41608	6.2355	2.66668	2.48813	3.2129	2.54984	2.8458	3.48477
FBgn0022772	0	1.62248	1.39956	1.11382	1.55248	2.96181	1.49559	1.95533	1.64113
FBgn0022774	Oat	75.3899	45.9321	34.5172	39.5287	41.509	34.4213	23.4867	31.383
FBgn0022786	Hira	6.44356	6.81797	6.84358	6.23003	6.46823	6.7541	4.5413	7.65919
FBgn0022787	Hel89B	36.3398	29.9156	32.7194	34.2195	26.5211	35.644	30.5678	37.445
FBgn0022800	Cad96Ca	19.9317	21.2712	18.3163	19.3555	18.092	18.4778	14.5535	20.0723
FBgn0022893	Df31	122.177	138.384	157.869	166.256	112.727	140.133	140.248	137.747
FBgn0022935	D19A	18.2342	18.6351	18.4605	17.69	13.7475	17.9057	18.1865	18.3151
FBgn0022936	CycH	8.64349	9.34947	6.49308	6.22205	6.66965	9.11833	14.2361	8.26746
FBgn0022942	Cbp80	21.8884	25.5471	20.5553	18.3883	15.5112	23.6929	20.2362	24.2934
FBgn0022943	Cbp20	60.129	58.8188	49.4698	49.9535	49.0458	52.9549	45.8131	42.9236
FBgn0022959	yps	529.624	578.505	466.122	443.619	503.996	523.216	540.207	416.89
FBgn0022960	vimar	20.4455	21.3578	25.263	25.178	16.0838	20.0519	23.3385	23.7566
FBgn0022984	qkr58E-3	71.2565	82.5203	86.5737	89.1511	72.6575	80.104	77.6371	82.9433
FBgn0022985	qkr58E-2	63.0811	69.7821	61.091	60.2899	53.7439	60.198	54.4422	59.9051
FBgn0022986	qkr58E-1	49.7988	60.6275	57.2519	59.8599	47.8009	52.2668	53.0221	42.9614
FBgn0022987	qkr54B	62.3103	73.5709	76.6934	73.8602	59.9869	65.3505	66.6104	65.4354
FBgn0023000	mth	9.87464	10.8853	7.69325	7.66701	8.88946	9.62297	6.62162	9.3688
FBgn0023001	melt	5.80612	5.99643	4.59905	4.78017	6.12743	5.41279	4.93394	5.81519
FBgn0023023	CRMP	68.3329	70.321	90.8105	85.6433	59.7161	74.5811	70.568	87.4931
FBgn0023076	Clk	36.5261	39.4364	42.3803	43.2751	33.1656	39.7294	41.1335	36.2401
FBgn0023081	gek	45.3447	43.058	44.8415	51.3921	40.7247	51.2016	44.5951	47.9845
FBgn0023083	fray	79.3603	76.4278	78.9661	83.8985	63.1373	81.961	88.9574	82.4397
FBgn0023090	dtr	0.533703	0.160766	0.497556	0.390099	2.41605	0.741587	0.890939	0.467945
FBgn0023091	dimm	0.649047	1.18581	0.742608	1.7945	2.64849	1.43068	1.9827	2.40497
FBgn0023094	cyc	31.5856	29.0087	33.1272	34.3166	28.4752	28.7777	29.4316	31.8329
FBgn0023095	caps	58.0063	59.0236	67.5767	62.2079	45.9893	59.8488	49.601	61.021
FBgn0023096	btv	2.61086	2.0448	2.57233	2.27412	3.22919	2.47084	2.81697	2.52381
FBgn0023097	bon	40.403	39.8444	40.2039	40.2626	28.6733	38.1767	29.591	44.6796
FBgn0023129	aay	659.638	538.618	382.407	428.053	421.16	485.468	293.528	329.03
FBgn0023130	a6	23.3506	24.2079	26.8605	24.866	15.7381	24.4418	27.8428	25.1085
FBgn0023143	Uba1	116.384	107.786	114.593	116.5	90.7028	115.817	99.9054	124.48
FBgn0023167	SmD3	66.2379	65.053	51.4774	53.3024	55.647	63.2347	60.3066	53.2551
FBgn0023169	AMPKalpha	85.6825	64.6768	73.0499	79.7201	73.4824	87.9368	60.4439	92.8166
FBgn0023170	RpL39	4889.68	4893.69	2690.33	2624.4	3932.82	3105.73	1585.74	2312.8
FBgn0023171	rnh1	11.4131	11.0342	9.02558	12.4212	8.60881	12.8489	10.2349	9.83394
FBgn0023172	RhoGEF2	55.334	51.8212	53.4315	51.862	44.1961	60.2177	50.0987	54.8098
FBgn0023174	Prosbeta2	88.8464	92.2751	75.3143	71.3819	68.4999	66.3802	73.3147	78.8732
FBgn0023175	Prosalpha7	71.7379	64.9572	60.2785	55.4644	60.0942	57.6703	46.9818	63.7134
FBgn0023177	Pp4-19C	21.7647	23.0096	27.9788	23.6784	22.2848	25.3065	26.4575	28.4974
FBgn0023178	Pdf	67.6861	67.2833	81.9803	65.6652	39.9927	41.5949	53.4748	62.1519
FBgn0023179	amon	136.434	151.716	164.471	155.333	98.7535	136.497	125.086	139.072
FBgn0023180	Orc6	3.44381	3.24178	0.656707	3.98554	2.92312	2.81293	3.424	2.83078
FBgn0023181	Orc4	7.2544	6.86783	6.65328	6.75431	5.52923	7.47249	6.48758	6.13341
FBgn0023197	Jon74E	2.4548	3.08405	2.05512	2.10062	3.52839	2.97476	3.57172	4.25218
FBgn0023212	EloB	285.112	294.059	217.445	212.76	226.152	228.088	220.588	183.921
FBgn0023213	eIF4G1	222.649	222.342	197.929	200.864	164.955	203.097	172.889	180.506
FBgn0023214	edl	23.5335	28.6061	20.6334	23.9089	24.8451	18.4154	29.4172	17.1071
FBgn0023215	Mnt	198.293	239.687	195.634	175.049	156.22	183.349	149.886	138.3
FBgn0023216	Parg	18.1029	17.6524	16.7009	15.9254	15.8517	17.9567	14.4654	16.092
FBgn0023388	Dap160	81.889	90.8002	97.6528	102.695	56.6795	80.3201	70.8166	89.1672
FBgn0023395	Chd3	0.151636	0.082218	0.277591	0	0.992896	0.276757	0.68346	0.287177
FBgn0023407	B4	91.5505	91.3225	84.084	90.9145	66.7823	87.9142	78.8592	82.3759
FBgn0023415	Acp32CD	1.15442	1.56483	2.04128	1.95607	4.81028	0.957715	2.22599	2.23599
FBgn0023416	Ac3	47.4264	49.8848	57.9038	62.2871	38.3765	48.9273	50.8595	58.6905
FBgn0023441	fus	53.4139	58.2376	61.2011	58.6046	42.7787	51.21	52.3538	59.9466
FBgn0023458	Rbcn-3A	65.3777	55.1391	64.5731	61.8869	44.474	63.574	56.6246	71.2889
FBgn0023477	Taldo	306.527	201.258	197.33	243.903	179.307	196.336	205.44	232.745
FBgn0023479	teq	84.5792	87.6025	104.307	99.5949	17.2504	21.2357	24.6366	24.7171
FBgn0023489	Pph13	38.7264	32.0464	28.1245	34.3796	26.448	30.6416	26.1608	34.3061
FBgn0023495	Lip3	1.68588	1.40631	2.15147	2.20385	2.83052	0.723221	1.71916	1.22801
FBgn0023496	Lip1	0.110628	0.149959	0.506302	0.242584	2.41461	0.785214	1.24657	0.78568
FBgn0023506	Es2	16.6175	19.8282	15.6903	13.6203	19.2501	18.2129	16.1833	12.9858
FBgn0023507	D2hgdh	123.627	110.578	154.692	153.219	134.686	147.718	104.403	186.889
FBgn0023508	Ocrl	44.298	41.9337	44.0201	43.1501	33.733	41.6956	40.7426	45.0031
FBgn0023509	mip130	18.7364	15.8507	15.4397	14.1763	16.9563	17.1174	17.604	17.8184
FBgn0023510	Rbcn-3B	61.6102	61.9879	68.4163	68.1866	47.0806	60.8985	53.2443	66.0757
FBgn0023511	Edem1	29.0376	25.6483	22.9922	19.737	20.5852	28.5702	18.8839	26.7972
FBgn0023512	eIF2Bepsilon	14.7815	14.9373	17.5644	16.5813	10.9477	15.9512	15.515	17.2715
FBgn0023513	CG14803	2.25726	1.7695	2.98716	3.04138	1.60269	2.23364	2.95632	4.15262
FBgn0023514	CG14805	31.3217	32.7675	22.8506	26.7429	28.346	34.581	26.5481	20.2165
FBgn0023515	Gcna	2.52148	2.85414	5.41302	4.70257	2.55316	2.71485	4.03184	5.32303
FBgn0023516	Pex5	22.8079	20.0082	18.7011	16.3662	16.5635	20.7166	14.2058	23.5421
FBgn0023517	Pgam5	19.1038	20.5102	17.7956	13.6237	16.9738	20.142	10.3094	16.6091
FBgn0023518	trr	21.6297	21.1027	21.1263	18.7485	18.259	22.0452	20.7713	22.1869
FBgn0023519	mRpL16	14.6042	14.2908	19.9722	14.875	12.2599	14.7206	17.2982	18.4116
FBgn0023520	CG3857	6.23594	2.96122	5.68062	7.18542	3.55441	3.94687	5.79199	5.87679
FBgn0023521	CG3587	10.9392	9.46728	6.06548	7.01166	13.2238	14.4196	6.58152	5.87654
FBgn0023522	CG11596	26.4402	24.9149	23.8414	24.786	28.2111	29.3011	18.6981	22.3961
FBgn0023523	Or2a	0.660495	0.198959	1.17554	0.563237	2.4027	0.44648	0.583728	0.694937
FBgn0023524	CG3078	46.4214	51.2137	49.4262	45.7246	44.4936	36.3678	46.3091	43.8363
FBgn0023525	CG3191	20.0581	19.7096	10.4936	13.8162	14.1592	16.0287	8.79751	16.3282
FBgn0023526	CG2865	38.7679	45.5861	40.0811	41.2063	38.0118	39.1572	32.7068	35.1467
FBgn0023527	CG3071	11.4232	10.3011	9.02708	10.72	10.8816	13.3987	9.88165	12.2035
FBgn0023528	CG2924	74.1982	71.2884	72.3943	77.4576	53.8501	64.2187	64.8504	69.0752
FBgn0023529	Grp170	151.821	143.533	110.932	125.66	101.559	135.38	91.9403	102.315
FBgn0023530	CG3740	24.4515	26.9109	21.5596	17.9543	13.4646	15.126	9.07009	16.4626
FBgn0023531	CG32809	82.7601	86.1405	97.485	89.1843	70.8305	82.591	89.4728	87.609
FBgn0023534	CG17778	39.919	47.4527	42.8238	32.8442	33.6737	38.302	42.6471	32.101
FBgn0023535	arg	5.90962	2.4336	0.684709	1.14822	5.55127	5.53706	0.892499	0.442722
FBgn0023536	CG3156	7.77171	10.266	7.44026	8.99906	8.13523	11.74	10.3552	10.9357
FBgn0023537	CG17896	94.7751	74.2909	92.7008	100.118	83.6899	86.5059	70.776	105.226
FBgn0023540	CG3630	83.7808	85.0198	52.0671	55.8168	63.6523	86.158	51.709	46.7663
FBgn0023542	Nmd3	25.9065	24.7717	19.8398	18.3856	23.2297	26.9	15.6231	20.7708
FBgn0023545	PIG-K	44.5978	38.0321	37.1425	32.4566	38.6327	41.3805	34.9402	39.1571
FBgn0023549	Mct1	21.1735	19.8305	16.7716	15.8483	19.806	18.8446	11.1427	15.0098
FBgn0023550	FarO	6.47175	6.8981	4.62	2.78972	6.03653	6.56214	7.4061	5.17239
FBgn0024150	Ac78C	7.75084	6.09041	5.62218	6.65253	7.02171	7.9004	6.37014	6.25016
FBgn0024177	zpg	0.0604178	0.245693	0	0.0662417	0.52748	0.428832	0.400468	0.143029
FBgn0024179	wit	46.4584	46.5067	43.5184	44.2886	39.4153	48.2476	46.0669	49.693
FBgn0024183	vig	253.773	269.088	279.754	306.654	238.819	280.133	266.085	251.292
FBgn0024184	unc-4	4.21663	3.40422	4.25688	2.10758	5.48142	3.45815	4.56229	2.12855
FBgn0024187	syd	61.4032	58.9101	67.6764	65.1422	49.6159	66.2257	58.6229	64.7773
FBgn0024188	san	78.9435	92.8143	70.31	75.0716	63.798	74.7953	63.9203	61.9772
FBgn0024189	sns	39.0798	38.969	42.0456	37.7108	29.7162	32.8153	32.5103	36.8514
FBgn0024191	sip1	6.22116	5.39525	5.54894	5.53735	5.1102	5.49412	5.27641	5.74057
FBgn0024194	rasp	3.16798	3.01351	3.75183	3.22961	4.97362	4.17026	3.02081	3.61825
FBgn0024196	robl	80.2794	93.9921	63.3878	62.483	76.635	71.74	100.81	69.5449
FBgn0024222	IKKbeta	10.9128	11.8543	11.0748	11.7598	10.6042	11.9368	12.4354	12.9613
FBgn0024227	aurB	0.471596	0.532715	0.449648	0.861758	1.71554	0.876669	0.937765	0.18607
FBgn0024230	Hs2st	22.12	29.7553	22.9259	26.5973	25.5528	28.1361	27.9806	26.3159
FBgn0024232	gprs	34.2952	34.606	37.7867	36.7313	27.154	32.2807	35.1056	36.4782
FBgn0024234	gbb	32.4282	31.3232	30.6666	29.8703	33.1024	34.9502	28.4399	32.4437
FBgn0024236	foi	60.5604	62.122	48.392	51.9173	50.2308	65.079	52.6141	58.8471
FBgn0024238	Fim	105.124	131.339	113.133	116.383	89.1294	106.77	107.024	91.2433
FBgn0024244	drm	24.2937	26.8009	24.8877	23.1975	20.6766	22.8592	28.9235	19.4179
FBgn0024245	dnt	9.37229	8.02378	14.0693	9.65763	8.15176	9.00303	12.9383	12.0529
FBgn0024248	chico	37.9156	43.1172	38.5941	38.5218	36.1881	43.5309	42.6498	39.8039
FBgn0024250	brk	26.7537	27.3469	25.2477	22.4064	24.9078	27.1274	21.3416	22.9839
FBgn0024251	bbx	2.4127	2.99439	2.59917	2.4735	2.53044	1.90629	1.64075	1.76171
FBgn0024273	WASp	46.2386	43.3982	50.657	46.4547	34.355	44.6217	36.9595	44.623
FBgn0024277	trio	91.9934	88.6069	102.191	105.757	67.4255	93.2784	82.6978	106.242
FBgn0024285	Srp54	44.8793	41.4031	52.0965	52.4061	40.8939	50.2335	50.7727	54.8756
FBgn0024288	Sox100B	2.63202	2.76809	2.23261	2.68672	1.8819	1.93257	4.03059	1.23543
FBgn0024289	Sodh1	122.882	71.5167	344.472	398.302	111.058	149.546	306.071	366.128
FBgn0024291	Sirt1	67.1313	69.7871	73.373	76.7605	54.1337	69.3066	69.7061	65.418
FBgn0024293	Spn43Ab	236.271	206.179	246.955	270.628	222.953	270.076	241.149	290.182
FBgn0024294	Spn43Aa	0.215571	0.0974036	0.657722	0.709052	2.19573	0.801468	1.71465	0.850546
FBgn0024314	Plap	13.881	12.1336	13.0247	15.7168	10.6889	14.3708	16.8107	12.8602
FBgn0024315	Picot	78.9024	84.4109	70.1789	70.6353	77.6051	103.905	70.796	93.5951
FBgn0024319	Nach	0.447572	0.303346	0	0.184018	0.732664	0.113456	2.07665	0.331109
FBgn0024320	Npc1a	55.8113	54.2182	52.0676	54.1698	39.9415	54.7045	38.0843	57.7829
FBgn0024321	NK7.1	52.6896	55.4254	61.331	51.1944	46.1309	52.3907	48.8208	52.0982
FBgn0024326	Mkk4	61.6267	64.9215	70.4585	73.7434	55.4033	60.5376	50.4453	68.6607
FBgn0024329	Mekk1	19.7316	21.2221	20.8163	22.5104	16.683	22.2371	19.5926	26.25
FBgn0024330	MED6	17.7987	23.8888	23.0228	19.1779	17.8931	19.7365	31.2083	18.9921
FBgn0024332	0	2.33558	1.23884	3.75664	3.71117	2.14252	1.68176	2.51284	2.8046
FBgn0024352	Stip1	60.3033	55.7618	48.697	54.8281	50.8624	51.2188	51.9744	45.2647
FBgn0024360	MTPAP	5.51658	4.33199	5.31062	6.29862	6.22795	5.01499	5.54789	8.196
FBgn0024361	Tsp2A	3.49695	2.55241	1.94922	3.24418	2.7399	2.81845	2.49618	3.29014
FBgn0024362	Naa30A	51.2258	44.0362	41.5211	45.7823	46.1756	43.9874	35.0307	41.7358
FBgn0024364	CG11417	14.1742	14.2948	13.5362	15.582	16.9948	17.7832	11.8253	12.9299
FBgn0024365	CG12773	23.9215	20.4284	26.0014	22.7392	19.3184	22.1939	19.4077	26.5878
FBgn0024366	CG11409	1.06379	0.614179	1.69047	1.6199	3.56879	1.3583	3.13383	1.60894
FBgn0024371	E2f2	14.6302	9.31766	11.7971	15.2766	12.3675	13.5159	15.7005	15.9978
FBgn0024432	Dlc90F	197.247	206.051	194.912	164.038	149.724	157.714	176.588	145.668
FBgn0024491	Bin1	10.0063	11.3346	10.9065	10.818	11.1938	10.2873	16.0731	10.3924
FBgn0024509	Sec13	43.5874	38.46	32.4629	34.3201	33.6564	35.0755	33.5927	33.219
FBgn0024510	dlt	10.5768	9.57906	12.4472	9.73583	9.08192	10.3946	10.3542	10.896
[truncated: 13,336 more rows]
