# Supplementary material for: Pleiotropic fitness effects of a Drosophila odorant-binding protein
Source: G3 (Bethesda). 2022 Dec 1;13(2):jkac307. doi: 10.1093/g3journal/jkac307 (PMC9911060; doi:10.1093/g3journal/jkac307)
Supplement: jkac307_Supplementary_Data [file jkac307_supplementary_data.zip › Supplementary_Table_4_G3-2022-403887.xlsx]

## Sheet: (A) Obp56h_KO vs CSB female
Flybase_ID	Symbol	Length	logFC	logCPM	LR	PValue	FDR
FBgn0034407	DptB	449	5.86358	8.0375	437.129	4.56335e-97	3.43757e-93
FBgn0010388	Dro	754	4.02714	8.73986	320.904	9.20523e-72	3.46715e-68
FBgn0053926	CG33926	820	-4.52672	6.93329	297.799	9.93711e-67	2.49521e-63
FBgn0052368	lncRNA:CR32368	410	-3.52789	7.5438	250.286	2.24959e-56	4.23654e-53
FBgn0085757	CR40621	1134	-4.07744	6.35292	248.572	5.31864e-56	8.01306e-53
FBgn0041579	AttC	900	2.28835	7.73728	130.577	3.06407e-30	3.84694e-27
FBgn0032474	DnaJ-H	2233	-5.78844	4.77032	128.328	9.51308e-30	1.02374e-26
FBgn0004240	DptA	496	6.47767	7.49001	124.983	5.13408e-29	4.83438e-26
FBgn0040832	CG8012	851	-2.39402	6.13545	122.306	1.97834e-28	1.65587e-25
FBgn0043022	snRNA:U5:38ABa	127	1.99951	8.01506	107.375	3.68383e-25	2.77503e-22
FBgn0263461	snoRNA:CG32479-a	226	2.22267	6.26382	107.064	4.31113e-25	2.95234e-22
FBgn0262881	Mtkl	398	2.02113	7.14249	97.9994	4.18512e-23	2.62721e-20
FBgn0031489	CG17224	1577	-2.84864	5.2746	96.9355	7.16217e-23	4.1502e-20
FBgn0012018	tRNA:Tyr-GTA-1-9	73	-7.4854	6.8278	93.4716	4.12078e-22	2.21727e-19
FBgn0266405	CG45045	249	2.54176	5.52579	91.9854	8.732e-22	4.38521e-19
FBgn0041581	AttB	879	3.50576	4.97783	91.4365	1.15233e-21	5.42529e-19
FBgn0026268	Antdh	950	-1.73971	6.82422	76.8515	1.84305e-18	8.1669e-16
FBgn0085194	CG34165	686	2.09415	5.65234	75.9111	2.96725e-18	1.24179e-15
FBgn0023479	teq	9106	2.01143	5.70086	73.8333	8.49994e-18	3.37e-15
FBgn0038160	CG9759	2169	2.27935	5.37774	70.7562	4.04211e-17	1.52246e-14
FBgn0031701	TotM	552	-1.91823	6.42039	70.4427	4.73822e-17	1.69967e-14
FBgn0085244	CG34215	444	-1.63386	6.28145	68.1734	1.49731e-16	5.12692e-14
FBgn0035286	CG13924	1513	-3.58061	4.40573	67.4771	2.13153e-16	6.98122e-14
FBgn0267014	CR45458	274	4.46999	4.25653	66.4427	3.60218e-16	1.13063e-13
FBgn0028855	CG15282	701	3.02144	4.74979	65.2921	6.45787e-16	1.94589e-13
FBgn0000276	CecA1	339	3.45254	4.52809	64.4162	1.00725e-15	2.9183e-13
FBgn0000277	CecA2	355	5.2459	3.97871	59.777	1.06237e-14	2.964e-12
FBgn0038190	CG9926	1685	6.92155	3.80182	58.9747	1.59713e-14	4.29686e-12
FBgn0083016	snoRNA:Psi18S-841d	138	1.44521	7.26431	55.1976	1.09003e-13	2.83145e-11
FBgn0028396	TotA	579	-1.42263	7.56206	54.406	1.63064e-13	4.09453e-11
FBgn0014454	Acp1	858	1.74708	5.87795	50.856	9.93947e-13	2.41529e-10
FBgn0003933	snRNA:U5:14B	110	-1.37579	6.90669	50.5504	1.16142e-12	2.73405e-10
FBgn0044812	TotC	530	-1.36146	6.74014	48.9377	2.64229e-12	6.03162e-10
FBgn0004183	snRNA:U1:82Eb	164	-1.54406	5.56154	45.4298	1.58206e-11	3.50519e-09
FBgn0033207	CG12826	717	3.69759	3.96817	45.0588	1.91204e-11	4.11525e-09
FBgn0034475	Obp56h	593	-6.39393	3.32002	44.1582	3.02881e-11	6.33778e-09
FBgn0031942	CG7203	730	1.15678	8.97139	39.8482	2.74489e-10	5.58844e-08
FBgn0002565	Lsp2	2477	1.72112	6.46995	38.5123	5.44103e-10	1.07861e-07
FBgn0263616	lncRNA:CR43625	513	-5.85069	3.11663	35.7542	2.23851e-09	4.32378e-07
FBgn0262003	CG42821	448	1.76848	4.85235	32.3632	1.27883e-08	2.40835e-06
FBgn0010385	Def	399	2.01507	4.5155	31.0668	2.49304e-08	4.58051e-06
FBgn0034468	Obp56a	547	1.49878	5.1376	30.1496	3.9996e-08	7.17356e-06
FBgn0052282	Drsl4	323	1.03157	6.28107	28.4439	9.64519e-08	1.6897e-05
FBgn0034511	GNBP-like3	515	-1.02137	6.5601	28.3697	1.00221e-07	1.71583e-05
FBgn0266944	lncRNA:CR45395	388	-5.54543	2.8662	27.9649	1.23533e-07	2.06795e-05
FBgn0029639	CG14419	729	0.948007	9.34179	27.2222	1.81361e-07	2.95415e-05
FBgn0043578	PGRP-SB1	623	0.958792	7.91558	27.191	1.84316e-07	2.95415e-05
FBgn0267326	Ntl	2184	1.05406	7.28274	26.57	2.54159e-07	3.98871e-05
FBgn0052518	tRNA:Ile-AAT-2-1Psi	75	-1.11179	5.63425	25.8353	3.71824e-07	5.71623e-05
FBgn0083012	snoRNA:Psi28S-1135a	148	-0.94864	7.41048	25.6269	4.14222e-07	6.24067e-05
FBgn0266872	lncRNA:CR45333	296	1.22117	5.38171	25.0282	5.64992e-07	8.34527e-05
FBgn0033555	RpS15Ab	724	-0.939226	7.06235	24.7419	6.55425e-07	9.49484e-05
FBgn0263476	snoRNA:CG32479-b	221	-1.5098	4.77627	24.6979	6.70581e-07	9.53111e-05
FBgn0011889	tRNA:Lys-CTT-1-2	73	-4.0443	2.9661	24.0023	9.62186e-07	0.000134225
FBgn0065076	snoRNA:185	55	0.918503	9.69796	23.7181	1.11529e-06	0.000152755
FBgn0051885	tRNA:Thr-AGT-1-1	74	-2.12413	3.92731	23.1271	1.51635e-06	0.000203976
FBgn0038074	Gnmt	990	-0.928022	6.08139	22.7926	1.80456e-06	0.00023586
FBgn0267163	CG45603	521	-2.15334	3.88064	22.7805	1.81599e-06	0.00023586
FBgn0039241	CG11089	2285	-0.925466	6.08237	22.6771	1.91643e-06	0.000244685
FBgn0027844	CAH1	1456	0.91334	6.7684	22.5775	2.01834e-06	0.000253403
FBgn0025676	CkIIalpha-i3	1597	-1.21762	5.14625	21.9003	2.87193e-06	0.00035466
FBgn0263474	scaRNA:PsiU2-38.40.42	137	-0.886171	6.76623	21.7755	3.06486e-06	0.000372381
FBgn0031410	CG17237	914	3.61855	3.09298	21.5656	3.41929e-06	0.00040885
FBgn0002868	MtnA	700	-0.837631	10.4734	21.0836	4.3968e-06	0.000517517
FBgn0003938	snRNA:U5:63BC	123	-0.843176	8.42085	20.5965	5.67003e-06	0.000657113
FBgn0085799	CR41544	540	0.826418	10.606	20.4902	5.99369e-06	0.000679819
FBgn0030773	CG9676	964	0.819666	9.4597	20.4734	6.04644e-06	0.000679819
FBgn0005664	Crys	2261	-1.66741	4.28799	20.4199	6.21806e-06	0.000688833
FBgn0004554	Edg91	604	-2.0172	3.8578	20.1582	7.12953e-06	0.000778358
FBgn0015035	Cyp4e3	1805	1.80398	4.15679	19.8064	8.5694e-06	0.000914149
FBgn0036597	CG4962	774	-1.31208	4.81944	19.7961	8.61603e-06	0.000914149
FBgn0031080	CG12655	611	-1.75266	4.12069	19.5752	9.67148e-06	0.00101188
FBgn0263321	CG43402	1206	0.972147	5.62177	19.5154	9.97915e-06	0.00102977
FBgn0261722	fwe	3020	0.81075	7.66907	19.2248	1.16193e-05	0.00118281
FBgn0038142	CheA87a	643	3.1732	3.12389	19.1758	1.19217e-05	0.00119741
FBgn0033250	CG14762	3801	-0.798855	7.67004	18.867	1.40158e-05	0.00138922
FBgn0011280	Obp19d	1101	0.791292	11.0756	18.7232	1.51132e-05	0.00147854
FBgn0083987	snRNA:U11	275	0.837178	13.0922	18.5762	1.63242e-05	0.00157654
FBgn0026372	RpL23A	1016	-0.782728	10.7458	18.4117	1.77963e-05	0.00169695
FBgn0040582	BomBc3	1301	-1.01052	5.38874	18.3785	1.81093e-05	0.00170522
FBgn0033523	CG12895	667	0.817311	6.69862	18.2502	1.9371e-05	0.0018015
FBgn0031042	CG14221	2068	-0.816358	6.4844	18.1033	2.09243e-05	0.00192222
FBgn0036876	CG9451	1592	0.980333	5.45642	17.6084	2.71382e-05	0.00246304
FBgn0002622	RpS3	1133	-0.761528	10.7419	17.4401	2.96499e-05	0.00265896
FBgn0033308	CG8736	764	1.45387	4.42505	16.854	4.03686e-05	0.00357761
FBgn0086254	Akr1B	1521	0.781493	6.83991	16.8269	4.09485e-05	0.0035868
FBgn0035434	Drsl5	364	0.740702	8.46228	16.7739	4.21084e-05	0.00364601
FBgn0034647	pirk	1846	1.54067	4.26083	16.4533	4.98639e-05	0.00418515
FBgn0027525	LTV1	2099	-0.744074	7.69576	16.4509	4.99259e-05	0.00418515
FBgn0040923	CG11368	361	0.735758	10.0621	16.448	5.00018e-05	0.00418515
FBgn0263018	snRNA:U4atac	160	0.735554	10.1045	16.4249	5.06155e-05	0.00418996
FBgn0039805	Cpr100A	1378	0.960985	5.40725	16.3636	5.22806e-05	0.00428076
FBgn0033593	Listericin	450	0.728903	10.0604	16.1477	5.85887e-05	0.00474568
FBgn0260441	0	613	-0.726422	9.87563	16.1179	5.95185e-05	0.00476971
FBgn0013680	mt:ND2	1026	-0.756637	6.21694	15.6823	7.49222e-05	0.00594093
FBgn0085256	CG34227	485	-0.704836	8.31823	15.2935	9.20313e-05	0.00722158
FBgn0004187	snRNA:U1:95Cc	164	0.732636	7.25596	15.2265	9.53535e-05	0.00740513
FBgn0004867	RpS2	1208	-0.704437	9.70729	15.1973	9.68431e-05	0.00744407
FBgn0030667	CG15599	3692	-5.04954	4.93842	14.8768	0.000114764	0.00873248
FBgn0004190	snRNA:U6:96Ac	107	-1.18637	4.68154	14.8391	0.000117081	0.0088197
FBgn0013685	mt:ND6	525	0.883456	5.47658	14.6765	0.000127626	0.00951889
FBgn0040609	CG3348	561	0.853957	5.55124	14.5244	0.000138353	0.0102178
FBgn0034140	Lst	2008	-0.713997	6.82557	14.3216	0.000154084	0.0112691
FBgn0020518	snoRNA:Me28S-G764	78	-1.33105	4.34205	14.2336	0.000161463	0.0116952
FBgn0042201	Nplp3	538	0.69238	12.1053	14.1413	0.000169584	0.0121664
FBgn0038147	CCHa2	1459	0.702752	7.20752	13.9964	0.000183158	0.0130163
FBgn0033728	Cpr49Ae	1186	0.675995	7.99392	13.8314	0.000199969	0.0140257
FBgn0005593	RpL7	1167	-0.677809	10.9496	13.8209	0.000201086	0.0140257
FBgn0028473	Non1	2276	-0.668365	8.88479	13.6977	0.000214712	0.0148388
FBgn0082987	snoRNA:Psi28S-2444	130	0.945091	5.18807	13.5328	0.000234424	0.0160538
FBgn0020910	RpL3	2231	-0.660222	9.35944	13.4015	0.000251423	0.0170628
FBgn0014865	Mtk	268	0.733154	11.202	13.2151	0.000277699	0.0186777
FBgn0011966	tRNA:Arg-TCG-2-3	73	1.27652	4.39008	13.033	0.000306042	0.0201774
FBgn0031940	CG7214	1041	0.78233	5.63313	13.0293	0.000306659	0.0201774
FBgn0263470	snoRNA:Tudor-SN-a	311	0.651282	8.34132	13.0209	0.000308031	0.0201774
FBgn0031018	narya	993	0.948519	5.12014	12.9682	0.000316835	0.0205751
FBgn0262035	CG42846	564	-0.719622	5.81093	12.9163	0.000325729	0.0209719
FBgn0040637	CG11458	537	0.644368	9.24352	12.7334	0.000359183	0.0229299
FBgn0266666	Sem1	427	0.65069	7.79608	12.6407	0.000377441	0.023893
FBgn0085817	CR41607	1266	1.8418	3.53804	12.5541	0.000395341	0.0248175
FBgn0085736	CG40472	460	0.647783	7.62848	12.3456	0.000442019	0.0275184
FBgn0011909	tRNA:Leu-CAA-2-1	83	1.726	3.63658	12.2244	0.000471675	0.029124
FBgn0035189	CG9119	1212	-0.698906	5.79336	12.0514	0.000517543	0.0316964
FBgn0083045	snoRNA:Psi18S-1389b	155	0.630122	7.93339	11.9874	0.000535611	0.0325384
FBgn0040972	CG16978	409	0.647024	7.05221	11.7925	0.000594706	0.0358394
FBgn0259715	CG42369	1397	-0.640175	7.15112	11.7531	0.00060741	0.0363144
FBgn0037166	CG11426	1882	-1.05746	4.64998	11.6883	0.000628951	0.0372968
FBgn0038914	fit	531	0.624999	9.72935	11.6676	0.000635996	0.0372968
FBgn0035422	RpL28	1382	-0.619067	10.2441	11.6597	0.000638695	0.0372968
FBgn0003934	snRNA:U5:23D	131	0.602321	8.50351	11.1577	0.000836844	0.0484919

## Sheet: (B) GO analysis- female
GO biological process complete	fold Enrichment	raw P-value	FDR
defense response to insect (GO:0002213)	71.24	1.05e-06	0.000546
antibacterial humoral response (GO:0019731)	43.84	6.49e-11	2.53e-07
antimicrobial humoral response (GO:0019730)	33.53	4.03e-10	7.85e-07
defense response to Gram-positive bacterium (GO:0050830)	30.32	5.54e-12	4.32e-08
humoral immune response (GO:0006959)	27.88	1.3e-10	3.37e-07
cytoplasmic translation (GO:0002181)	8.45	2.62e-05	0.0107
response to bacterium (GO:0009617)	7.98	1.42e-08	1.39e-05
immune response (GO:0006955)	7.79	9.2e-07	0.000512
defense response to bacterium (GO:0042742)	7.68	2.88e-07	0.000172
immune system process (GO:0002376)	6.28	2.09e-07	0.000136
response to external biotic stimulus (GO:0043207)	6.13	3.2e-09	4.98e-06
response to other organism (GO:0051707)	6.13	3.2e-09	4.15e-06
response to biotic stimulus (GO:0009607)	6.13	3.2e-09	3.56e-06
defense response to other organism (GO:0098542)	6.05	3.51e-08	2.73e-05
defense response (GO:0006952)	5.78	6.35e-08	4.5e-05
biological process involved in interspecies interaction between organisms (GO:0044419)	5.49	1.55e-08	1.34e-05
response to external stimulus (GO:0009605)	3.21	1.94e-06	0.000943
response to stress (GO:0006950)	2.85	4.09e-06	0.00187
cellular process (GO:0009987)	0.59	2.39e-05	0.0104
Reactome pathways	fold Enrichment	raw P-value	FDR
GTP hydrolysis and joining of the 60S ribosomal subunit (R-DME-72706)	10.96	2.57e-05	0.0368
SRP-dependent cotranslational protein targeting to membrane (R-DME-1799339)	10.3	3.57e-05	0.0256
Nonsense Mediated Decay (NMD) independent of the Exon Junction Complex (EJC) (R-DME-975956)	9.94	4.31e-05	0.0206
Formation of a pool of free 40S subunits (R-DME-72689)	9.39	5.81e-05	0.0208
Nonsense-Mediated Decay (NMD) (R-DME-927802)	8.64	9.05e-05	0.0259
Nonsense Mediated Decay (NMD) enhanced by the Exon Junction Complex (EJC) (R-DME-975957)	8.64	9.05e-05	0.0216
L13a-mediated translational silencing of Ceruloplasmin expression (R-DME-156827)	8.46	0.000101	0.0206
Cap-dependent Translation Initiation (R-DME-72737)	7.84	0.00015	0.0268
Eukaryotic Translation Initiation (R-DME-72613)	7.84	0.00015	0.0238

## Sheet: (C) Obp56h_KO vs CSB male
Flybase_ID	Symbol	Length	logFC	logCPM	LR	PValue	FDR
FBgn0053926	CG33926	820	-3.61887	6.93602	217.094	3.89288e-49	2.34103e-45
FBgn0052368	lncRNA:CR32368	410	-4.26752	7.61312	216.238	5.985e-49	2.34103e-45
FBgn0032474	DnaJ-H	2233	-4.93756	5.25562	161.167	6.28982e-37	1.64017e-33
FBgn0031489	CG17224	1577	-2.78269	5.70585	124.954	5.20859e-29	1.01867e-25
FBgn0023479	teq	9106	2.00226	6.13958	97.7235	4.81079e-23	7.52697e-20
FBgn0040832	CG8012	851	-2.14071	5.71888	86.2775	1.5638e-20	2.03894e-17
FBgn0035286	CG13924	1513	-4.70646	4.74289	81.9684	1.38277e-19	1.54535e-16
FBgn0010385	Def	399	3.00708	4.86222	72.6642	1.53694e-17	1.50293e-14
FBgn0263616	lncRNA:CR43625	513	-7.60319	3.8229	67.5651	2.0384e-16	1.77183e-13
FBgn0027584	CG4757	2098	-1.80002	5.70027	64.3365	1.04883e-15	8.20498e-13
FBgn0034475	Obp56h	593	-7.52663	3.75752	64.0577	1.20831e-15	8.59327e-13
FBgn0038190	CG9926	1685	7.01973	3.67364	55.7512	8.22489e-14	5.36194e-11
FBgn0052553	lncRNA:CR32553	1066	3.17606	4.24399	48.8251	2.79839e-12	1.68398e-09
FBgn0011966	tRNA:Arg-TCG-2-3	73	2.27386	4.83044	48.4452	3.39648e-12	1.89791e-09
FBgn0026268	Antdh	950	-1.92367	6.39622	42.3463	7.64604e-11	3.98766e-08
FBgn0085244	CG34215	444	-1.65279	6.5225	41.826	9.97687e-11	4.87806e-08
FBgn0262003	CG42821	448	1.69681	5.18752	39.4231	3.41241e-10	1.57031e-07
FBgn0028855	CG15282	701	2.6275	4.26943	39.1061	4.0138e-10	1.74444e-07
FBgn0036495	CG33259	436	-6.80007	3.16234	38.5867	5.23737e-10	2.15642e-07
FBgn0263476	snoRNA:CG32479-b	221	-2.97606	4.48884	36.7063	1.37334e-09	5.37182e-07
FBgn0266943	lncRNA:CR45394	357	-6.72189	3.10156	36.5338	1.50045e-09	5.58954e-07
FBgn0266944	lncRNA:CR45395	388	-5.11639	3.21548	34.7169	3.81306e-09	1.35589e-06
FBgn0033207	CG12826	717	3.50245	3.60729	30.9678	2.62349e-08	8.92329e-06
FBgn0267507	pre-rRNA:CR45847	8118	1.68123	4.84168	30.1178	4.06577e-08	1.32527e-05
FBgn0000276	CecA1	339	4.59605	3.75552	29.8651	4.63177e-08	1.43775e-05
FBgn0004240	DptA	496	5.3992	6.06104	29.8047	4.77839e-08	1.43775e-05
FBgn0029639	CG14419	729	1.11583	7.66261	29.7212	4.98862e-08	1.44541e-05
FBgn0030663	CG8117	770	-3.57365	3.20395	25.259	5.01247e-07	0.000135733
FBgn0040397	CG3655	6593	-1.55534	7.08642	25.2517	5.03164e-07	0.000135733
FBgn0031410	CG17237	914	4.11812	3.03181	23.9494	9.8901e-07	0.000257901
FBgn0267014	CR45458	274	2.28633	3.84762	23.1188	1.52294e-06	0.000384322
FBgn0011894	tRNA:Lys-CTT-1-8	73	1.39494	4.88236	22.4559	2.15026e-06	0.000525671
FBgn0053192	MtnD	274	0.934771	6.01639	20.687	5.40808e-06	0.00124668
FBgn0050199	tRNA:Ala-CGC-1-2	72	-1.17717	5.16781	20.6834	5.41825e-06	0.00124668
FBgn0261722	fwe	3020	0.891104	8.03689	20.1461	7.1748e-06	0.00160367
FBgn0014454	Acp1	858	1.50579	5.08088	19.5349	9.87807e-06	0.00214656
FBgn0041581	AttB	879	2.70893	5.11144	19.2179	1.16615e-05	0.00246562
FBgn0011884	tRNA:Ile-AAT-1-6	74	-1.57768	4.31735	18.6846	1.5422e-05	0.0031749
FBgn0036876	CG9451	1592	1.11284	5.50733	18.3454	1.84265e-05	0.00361432
FBgn0085194	CG34165	686	0.955242	5.56178	18.3398	1.84805e-05	0.00361432
FBgn0000588	esc	1704	0.922502	5.88911	17.2166	3.33511e-05	0.00636355
FBgn0050198	tRNA:Ala-CGC-1-1	72	-1.45864	4.36729	16.8917	3.95742e-05	0.00737116
FBgn0267099	lncRNA:CR45539	202	-1.31204	5.37058	16.1656	5.80374e-05	0.0105588
FBgn0263484	snoRNA:Pi4KIIalpha-a	161	-1.03462	5.48276	16.0591	6.13969e-05	0.0109161
FBgn0085195	CG34166	613	1.17146	10.4156	15.4519	8.46296e-05	0.0147124
FBgn0063391	snoRNA:U14:30Eb	81	-3.367	3.83719	15.4059	8.67153e-05	0.0147473
FBgn0261575	tobi	2104	0.740937	5.9567	14.817	0.000118465	0.0197182
FBgn0036597	CG4962	774	-1.29541	4.60526	14.7245	0.00012442	0.0202779
FBgn0031940	CG7214	1041	1.07	5.84267	14.0844	0.000174791	0.0279059
FBgn0032726	CG10621	1519	0.823504	7.15021	13.8378	0.000199286	0.030673
FBgn0025676	CkIIalpha-i3	1597	-0.900574	5.31047	13.8314	0.000199964	0.030673
FBgn0031942	CG7203	730	0.826101	8.75809	13.7361	0.000210371	0.0309954
FBgn0036106	CG6409	1544	-0.766873	10.3718	13.7103	0.000213276	0.0309954
FBgn0038160	CG9759	2169	1.65049	3.84721	13.7044	0.000213953	0.0309954
FBgn0030895	CG7135	1518	-0.828916	5.95945	13.2057	0.000279098	0.0396979
FBgn0044810	TotX	602	-1.15385	8.93302	13.0448	0.000304126	0.0424853
FBgn0034647	pirk	1846	1.5389	3.90964	12.7626	0.000353617	0.0485323

## Sheet: (D) GO analysis- male
GO biological process complete	fold Enrichment	raw P-value	FDR
defense response to insect (GO:0002213)	> 100	4.51e-06	0.00878
antibacterial humoral response (GO:0019731)	61.81	3.61e-08	0.000282
antimicrobial humoral response (GO:0019730)	47.27	1.2e-07	0.000468
humoral immune response (GO:0006959)	34.94	4.77e-07	0.00124
defense response to Gram-positive bacterium (GO:0050830)	27.35	1.8e-05	0.0281

## Sheet: (E) Shared DE genes- F and M
Symbol	logFC Female	FDR Female	logFC Male	FDR Male
Def	2.01507	4.58051e-06	3.00708	1.50293e-14
CG34215	-1.63386	5.12692e-14	-1.65279	4.87806e-08
lncRNA:CR45395	-5.54543	2.06795e-05	-5.11639	1.35589e-06
CR45458	4.46999	1.13063e-13	2.28633	0.000384322
CG34165	2.09415	1.24179e-15	0.955242	0.00361432
CG7203	1.15678	5.58844e-08	0.826101	0.0309954
CkIIalpha-i3	-1.21762	0.00035466	-0.900574	0.030673
AttB	3.50576	5.42529e-19	2.70893	0.00246562
CG9451	0.980333	0.00246304	1.11284	0.00361432
lncRNA:CR32368	-3.52789	4.23654e-53	-4.26752	2.34103e-45
DptA	6.47767	4.83438e-26	5.3992	1.43775e-05
Obp56h	-6.39393	6.33778e-09	-7.52663	8.59327e-13
CG15282	3.02144	1.94589e-13	2.6275	1.74444e-07
tRNA:Arg-TCG-2-3	1.27652	0.0201774	2.27386	1.89791e-09
CG9926	6.92155	4.29686e-12	7.01973	5.36194e-11
CG14419	0.948007	2.95415e-05	1.11583	1.44541e-05
Acp1	1.74708	2.41529e-10	1.50579	0.00214656
CG17224	-2.84864	4.1502e-20	-2.78269	1.01867e-25
lncRNA:CR43625	-5.85069	4.32378e-07	-7.60319	1.77183e-13
CG4962	-1.31208	0.000914149	-1.29541	0.0202779
CG12826	3.69759	4.11525e-09	3.50245	8.92329e-06
CG17237	3.61855	0.00040885	4.11812	0.000257901
CG13924	-3.58061	6.98122e-14	-4.70646	1.54535e-16
CG33926	-4.52672	2.49521e-63	-3.61887	2.34103e-45
CG42821	1.76848	2.40835e-06	1.69681	1.57031e-07
CecA1	3.45254	2.9183e-13	4.59605	1.43775e-05
CG8012	-2.39402	1.65587e-25	-2.14071	2.03894e-17
CG9759	2.27935	1.52246e-14	1.65049	0.0309954
teq	2.01143	3.37e-15	2.00226	7.52697e-20
fwe	0.81075	0.00118281	0.891104	0.00160367
snoRNA:CG32479-b	-1.5098	9.53111e-05	-2.97606	5.37182e-07
Antdh	-1.73971	8.1669e-16	-1.92367	3.98766e-08
pirk	1.54067	0.00418515	1.5389	0.0485323
DnaJ-H	-5.78844	1.02374e-26	-4.93756	1.64017e-33
CG7214	0.78233	0.0201774	1.07	0.0279059
